# Supplementary material for: Multi-omics analyses reveal interactions between the skin microbiota and skin metabolites in atopic dermatitis
Source: Front Microbiol. 2024 Mar 15;15:1349674. doi: 10.3389/fmicb.2024.1349674 (PMC10978668; doi:10.3389/fmicb.2024.1349674)
Supplement: Supplementary file 1 [file Table_1.XLSX]

## Sheet: Supplementary Table 1
Supplementary Table 1 - Clinical characteristics of participants
Group	Sample name in 16S rRNA gene sequencing	Sample name in LC-MS metabolomics	Gender	Age/years	Lesions in the fossa cubitalia
AD	AD19	ADZZF071	F	23	Yes
AD	AD25	ADZZF138	F	18	No
AD	AD27	ADZZM149	M	19	Yes
AD	AD30	ADZZF170	F	25	Yes
AD	AD32	ADZZM175	M	41	No
AD	AD34	ADZZF183	F	49	Yes
AD	AD41	ADZZF201	F	30	No
AD	AD73	ADYZM061	M	27	Yes
AD	AD75	ADYZM047	M	24	No
AD	AD76	ADYZM037	M	23	No
AD	AD77	ADYZM036	M	25	Yes
AD	AD79	ADYZM024	M	24	Yes
AD	AD80	ADYZM023	M	25	Yes
AD	AD84	ADYZM012	M	30	No
AD	AD86	ADYZM007	M	26	Yes
AD	AD91	ADYZF052	F	21	Yes
AD	AD94	ADYZF030	F	20	No
AD	AD95	ADYZF004	F	25	Yes
HV	HV18	HVZZF158	F	30	/
HV	HV19	HVZZF160	F	38	/
HV	HV27	HVYZM055	M	31	/
HV	HV28	HVYZM058	M	40	/
HV	HV29	HVYZM060	M	23	/
HV	HV30	HVYZM065	M	28	/
HV	HV52	HVYZM049	M	29	/
HV	HV53	HVYZM047	M	34	/
HV	HV54	HVYZM046	M	50	/
HV	HV55	HVYZM040	M	38	/
HV	HV56	HVYZM013	M	28	/
HV	HV57	HVYZM002	M	23	/
HV	HV58	HVYZF068	F	42	/
HV	HV59	HVYZF043	F	27	/
HV	HV60	HVYZF010	F	23	/
HV	HV61	HVYZF008	F	24	/
HV	HV62	HVYZF005	F	35	/
HV	HV63	HVYZF001	F	21	/

## Sheet: Supplementary Table 2
Supplementary Table 2 - The relative abundance of skin microbiota measured by 16S rRNA gene sequencing
Taxonomy	AD19	AD32	AD27	AD73	AD25	AD41	AD76	AD34	AD84	AD95	AD86	AD75	AD30	AD94	AD79	AD91	AD77	AD80	HV29	HV27	HV60	HV63	HV54	HV57	HV52	HV53	HV18	HV58	HV61	HV59	HV56	HV55	HV62	HV28	HV19	HV30
Anaeroglobus	0.0	0.0	0.0	0.0	0.0	0.0	0.0	0.0	0.0	0.0	1.78788528927984E-5	0.0	0.0	0.0	0.0	0.0	0.0	0.0	0.0	0.0	0.0	0.0	0.0	0.0	0.0	0.0	0.0	0.0	0.0	0.0	0.0	0.0	0.0	0.0	0.0	0.0
Peptococcus	0.0	0.0	0.0	0.0	0.0	0.0	0.0	0.0	0.0	0.0	0.0	0.0	0.0	0.0	0.0	0.0	0.0	0.0	0.0	0.0	0.0	0.0	0.0	0.0	0.0	0.0	0.0	0.0	0.0	0.0	2.02195846897305E-5	0.0	0.0	0.0	0.0	0.0
Paludibacter	0.0	0.0	0.0	0.0	0.0	0.0	0.0	0.0	0.0	0.0	0.0	0.0	0.0	0.0	0.0	0.0	0.0	0.0	0.0	0.0	0.0	0.0	0.0	1.60323211594575E-5	0.0	0.0	0.0	0.0	0.0	0.0	0.0	0.0	0.0	0.0	0.0	0.0
Agromyces	0.0	0.0	0.0	0.0	0.0	0.0	0.0	0.0	0.0	0.0	0.0	0.0	0.0	0.0	0.0	0.0	0.0	0.0	0.0	0.0	0.0	0.0	0.0	0.0	0.0	2.26300663060943E-5	0.0	0.0	0.0	0.0	0.0	0.0	0.0	0.0	0.0	0.0
Slackia	0.0	0.0	0.0	0.0	0.0	0.0	0.0	0.0	0.0	0.0	0.0	0.0	0.0	1.72392987053287E-5	0.0	0.0	0.0	0.0	0.0	0.0	0.0	0.0	0.0	0.0	0.0	0.0	0.0	0.0	0.0	0.0	0.0	0.0	0.0	0.0	0.0	0.0
Chitinimonas	0.0	0.0	0.0	0.0	0.0	0.0	0.0	0.0	0.0	0.0	0.0	0.0	0.0	0.0	0.0	0.0	2.61786957773764E-5	0.0	0.0	0.0	0.0	0.0	0.0	0.0	0.0	0.0	0.0	0.0	0.0	0.0	0.0	0.0	0.0	0.0	0.0	0.0
Myceligenerans	0.0	0.0	0.0	0.0	0.0	0.0	0.0	0.0	0.0	0.0	0.0	1.58355635085275E-5	0.0	0.0	0.0	0.0	0.0	0.0	0.0	0.0	0.0	0.0	0.0	0.0	0.0	0.0	0.0	0.0	0.0	0.0	0.0	0.0	0.0	0.0	0.0	0.0
Rudanella	0.0	0.0	0.0	0.0	0.0	0.0	0.0	0.0	0.0	0.0	0.0	0.0	0.0	0.0	0.0	0.0	0.0	0.0	0.0	0.0	0.0	0.0	0.0	0.0	1.63623273774462E-5	0.0	0.0	0.0	0.0	0.0	0.0	0.0	0.0	0.0	0.0	0.0
Angiococcus	0.0	0.0	0.0	0.0	0.0	0.0	0.0	0.0	0.0	0.0	0.0	0.0	0.0	0.0	0.0	0.0	0.0	0.0	0.0	0.0	0.0	0.0	0.0	1.60323211594575E-5	0.0	0.0	0.0	0.0	0.0	0.0	0.0	0.0	0.0	0.0	0.0	0.0
Neochlamydia	0.0	0.0	0.0	2.17443301659092E-5	0.0	0.0	0.0	0.0	0.0	0.0	0.0	0.0	0.0	0.0	0.0	0.0	0.0	0.0	0.0	0.0	0.0	0.0	0.0	0.0	0.0	0.0	0.0	0.0	0.0	0.0	0.0	0.0	0.0	0.0	0.0	0.0
Jonesia	0.0	0.0	0.0	0.0	0.0	0.0	0.0	0.0	0.0	0.0	0.0	0.0	0.0	0.0	0.0	0.0	0.0	0.0	0.0	0.0	0.0	0.0	0.0	0.0	0.0	2.26300663060943E-5	0.0	0.0	0.0	0.0	0.0	0.0	0.0	0.0	0.0	0.0
Epilithonimonas	0.0	0.0	0.0	0.0	0.0	0.0	0.0	0.0	0.0	0.0	0.0	0.0	0.0	0.0	0.0	0.0	0.0	0.0	0.0	1.58355635085275E-5	0.0	0.0	0.0	0.0	0.0	0.0	0.0	0.0	0.0	0.0	0.0	0.0	0.0	0.0	0.0	0.0
Promicromonospora	0.0	0.0	0.0	0.0	0.0	0.0	0.0	0.0	0.0	0.0	0.0	0.0	0.0	1.72392987053287E-5	0.0	0.0	0.0	0.0	0.0	0.0	0.0	0.0	0.0	0.0	0.0	0.0	0.0	0.0	0.0	0.0	0.0	0.0	0.0	0.0	0.0	0.0
Paenalcaligenes	0.0	0.0	0.0	0.0	0.0	0.0	0.0	0.0	0.0	0.0	0.0	0.0	0.0	0.0	0.0	0.0	0.0	0.0	0.0	0.0	0.0	0.0	0.0	0.0	1.63623273774462E-5	0.0	0.0	0.0	0.0	0.0	0.0	0.0	0.0	0.0	0.0	0.0
Carboxydocella	0.0	0.0	0.0	0.0	0.0	0.0	0.0	0.0	0.0	0.0	0.0	0.0	0.0	0.0	0.0	0.0	0.0	0.0	0.0	1.58355635085275E-5	0.0	0.0	0.0	0.0	0.0	0.0	0.0	0.0	0.0	0.0	0.0	0.0	0.0	0.0	0.0	0.0
Turneriella	0.0	0.0	0.0	0.0	0.0	0.0	0.0	0.0	0.0	0.0	0.0	0.0	0.0	0.0	0.0	0.0	0.0	1.60253842085864E-5	0.0	0.0	0.0	0.0	0.0	0.0	0.0	0.0	0.0	0.0	0.0	0.0	0.0	0.0	0.0	0.0	0.0	0.0
Desulfomicrobium	0.0	0.0	0.0	0.0	0.0	0.0	0.0	0.0	0.0	0.0	0.0	0.0	0.0	0.0	0.0	0.0	0.0	0.0	0.0	0.0	0.0	0.0	0.0	0.0	0.0	0.0	0.0	1.60738109398357E-5	0.0	0.0	0.0	0.0	0.0	0.0	0.0	0.0
Youngiibacter	0.0	0.0	0.0	0.0	0.0	0.0	0.0	0.0	0.0	0.0	0.0	0.0	0.0	0.0	0.0	0.0	0.0	0.0	0.0	0.0	0.0	0.0	0.0	0.0	0.0	0.0	0.0	0.0	0.0	0.0	0.0	0.0	2.4910322837784E-5	0.0	0.0	0.0
Actinophytocola	0.0	0.0	0.0	0.0	0.0	0.0	0.0	0.0	0.0	0.0	0.0	0.0	0.0	0.0	0.0	0.0	0.0	0.0	0.0	0.0	0.0	0.0	0.0	1.60323211594575E-5	0.0	0.0	0.0	0.0	0.0	0.0	0.0	0.0	0.0	0.0	0.0	0.0
Georgenia	0.0	0.0	0.0	0.0	0.0	0.0	0.0	0.0	0.0	0.0	0.0	0.0	0.0	0.0	0.0	0.0	2.61786957773764E-5	0.0	0.0	0.0	0.0	0.0	0.0	0.0	0.0	0.0	0.0	0.0	0.0	0.0	0.0	0.0	0.0	0.0	0.0	0.0
Thalassotalea	0.0	0.0	0.0	0.0	0.0	0.0	0.0	0.0	0.0	0.0	0.0	0.0	0.0	0.0	0.0	0.0	2.61786957773764E-5	0.0	0.0	0.0	0.0	0.0	0.0	0.0	0.0	0.0	0.0	0.0	0.0	0.0	0.0	0.0	0.0	0.0	0.0	0.0
Albimonas	0.0	0.0	0.0	0.0	0.0	0.0	0.0	0.0	0.0	0.0	0.0	0.0	0.0	0.0	0.0	0.0	2.61786957773764E-5	0.0	0.0	0.0	0.0	0.0	0.0	0.0	0.0	0.0	0.0	0.0	0.0	0.0	0.0	0.0	0.0	0.0	0.0	0.0
Azonexus	0.0	0.0	0.0	0.0	0.0	0.0	1.97024923652842E-5	0.0	0.0	0.0	0.0	0.0	0.0	0.0	0.0	0.0	0.0	0.0	0.0	0.0	0.0	0.0	0.0	0.0	0.0	0.0	0.0	0.0	0.0	0.0	0.0	0.0	0.0	0.0	0.0	0.0
Parafilimonas	0.0	0.0	0.0	0.0	0.0	0.0	0.0	0.0	0.0	0.0	0.0	0.0	0.0	0.0	0.0	0.0	0.0	0.0	0.0	0.0	0.0	0.0	0.0	0.0	0.0	0.0	0.0	0.0	0.0	0.0	0.0	1.56448004505703E-5	0.0	0.0	0.0	0.0
Ktedonobacter	0.0	0.0	0.0	0.0	0.0	0.0	0.0	0.0	0.0	0.0	0.0	0.0	0.0	0.0	0.0	0.0	0.0	0.0	0.0	0.0	0.0	0.0	0.0	0.0	0.0	0.0	0.0	0.0	0.0	0.0	2.02195846897305E-5	0.0	0.0	0.0	0.0	0.0
Halobacteriovorax	0.0	0.0	0.0	0.0	0.0	0.0	0.0	0.0	0.0	0.0	0.0	0.0	0.0	0.0	0.0	0.0	0.0	0.0	0.0	0.0	0.0	0.0	0.0	1.60323211594575E-5	0.0	0.0	0.0	0.0	0.0	0.0	0.0	0.0	0.0	0.0	0.0	0.0
Papillibacter	0.0	0.0	0.0	0.0	0.0	0.0	0.0	0.0	0.0	0.0	0.0	0.0	0.0	0.0	0.0	0.0	0.0	0.0	0.0	0.0	0.0	0.0	0.0	0.0	0.0	0.0	0.0	0.0	0.0	0.0	2.02195846897305E-5	0.0	0.0	0.0	0.0	0.0
Gp10	0.0	0.0	0.0	0.0	0.0	0.0	0.0	0.0	1.84484826123051E-5	0.0	0.0	0.0	0.0	0.0	0.0	0.0	0.0	0.0	0.0	0.0	0.0	0.0	0.0	0.0	0.0	0.0	0.0	0.0	0.0	0.0	0.0	0.0	0.0	0.0	0.0	0.0
Geothrix	0.0	0.0	0.0	0.0	0.0	0.0	0.0	0.0	0.0	0.0	0.0	0.0	0.0	0.0	0.0	0.0	0.0	0.0	0.0	0.0	0.0	1.61253910407327E-5	0.0	0.0	0.0	0.0	0.0	0.0	0.0	0.0	0.0	0.0	0.0	0.0	0.0	0.0
Actinomadura	0.0	0.0	0.0	0.0	0.0	0.0	0.0	0.0	0.0	0.0	0.0	0.0	0.0	3.44785974106573E-5	0.0	0.0	0.0	0.0	0.0	0.0	0.0	0.0	0.0	0.0	0.0	0.0	0.0	0.0	0.0	0.0	0.0	0.0	0.0	0.0	0.0	0.0
Methyloparacoccus	0.0	0.0	0.0	0.0	0.0	0.0	0.0	0.0	0.0	0.0	0.0	0.0	0.0	0.0	0.0	0.0	0.0	0.0	0.0	0.0	0.0	0.0	0.0	0.0	0.0	0.0	0.0	0.0	0.0	0.0	0.0	0.0	4.9820645675568E-5	0.0	0.0	0.0
Geomicrobium	0.0	0.0	0.0	0.0	0.0	0.0	0.0	0.0	0.0	0.0	0.0	0.0	0.0	0.0	0.0	0.0	0.0	0.0	0.0	0.0	0.0	0.0	0.0	0.0	0.0	0.0	0.0	0.0	0.0	3.86003512631965E-5	0.0	0.0	0.0	0.0	0.0	0.0
Labrys	0.0	0.0	0.0	0.0	0.0	0.0	0.0	0.0	0.0	0.0	0.0	0.0	0.0	0.0	0.0	0.0	0.0	0.0	0.0	0.0	0.0	0.0	0.0	0.0	3.27246547548923E-5	0.0	0.0	0.0	0.0	0.0	0.0	0.0	0.0	0.0	0.0	0.0
Thermaerobacter	0.0	0.0	0.0	0.0	0.0	0.0	0.0	0.0	0.0	0.0	0.0	0.0	0.0	0.0	0.0	0.0	0.0	0.0	0.0	0.0	0.0	0.0	0.0	0.0	0.0	0.0	0.0	0.0	0.0	0.0	0.0	0.0	4.9820645675568E-5	0.0	0.0	0.0
Aquipuribacter	0.0	0.0	0.0	0.0	0.0	0.0	0.0	0.0	0.0	0.0	0.0	0.0	0.0	0.0	0.0	0.0	0.0	0.0	0.0	0.0	0.0	0.0	0.0	0.0	0.0	2.26300663060943E-5	0.0	0.0	0.0	0.0	0.0	1.56448004505703E-5	0.0	0.0	0.0	0.0
Fonticella	0.0	0.0	0.0	0.0	0.0	0.0	0.0	0.0	0.0	0.0	0.0	0.0	0.0	0.0	0.0	0.0	0.0	0.0	0.0	0.0	0.0	0.0	0.0	0.0	0.0	0.0	0.0	0.0	0.0	0.0	0.0	0.0	4.9820645675568E-5	0.0	0.0	0.0
Planifilum	0.0	0.0	0.0	0.0	0.0	0.0	0.0	0.0	0.0	0.0	0.0	0.0	0.0	0.0	0.0	0.0	0.0	0.0	0.0	0.0	0.0	0.0	0.0	0.0	0.0	0.0	0.0	0.0	0.0	0.0	0.0	0.0	7.47309685133519E-5	0.0	0.0	0.0
Povalibacter	0.0	0.0	0.0	0.0	0.0	0.0	0.0	0.0	0.0	0.0	0.0	0.0	0.0	0.0	0.0	0.0	0.0	0.0	0.0	0.0	0.0	0.0	0.0	0.0	0.0	0.0	0.0	0.0	0.0	5.79005268947947E-5	0.0	0.0	0.0	0.0	0.0	0.0
Alcanivorax	0.0	0.0	0.0	0.0	0.0	0.0	0.0	0.0	0.0	0.0	0.0	0.0	0.0	0.0	0.0	0.0	0.0	0.0	0.0	0.0	0.0	0.0	0.0	0.0	0.0	0.0	0.0	0.0	0.0	0.0	0.0	4.69344013517108E-5	0.0	0.0	0.0	0.0
Shuttleworthia	0.0	0.0	0.0	0.0	0.0	0.0	0.0	0.0	0.0	0.0	0.0	0.0	0.0	0.0	0.0	3.10072712050976E-5	0.0	0.0	0.0	0.0	0.0	0.0	0.0	0.0	0.0	0.0	0.0	0.0	0.0	1.93001756315982E-5	0.0	0.0	0.0	0.0	0.0	0.0
Thermogutta	0.0	0.0	0.0	0.0	0.0	0.0	0.0	0.0	0.0	0.0	0.0	0.0	0.0	0.0	0.0	0.0	0.0	0.0	0.0	0.0	0.0	0.0	0.0	0.0	4.90869821323385E-5	0.0	0.0	0.0	0.0	0.0	0.0	0.0	0.0	0.0	0.0	0.0
Telmatocola	0.0	0.0	0.0	6.52329904977277E-5	0.0	0.0	0.0	0.0	0.0	0.0	0.0	0.0	0.0	0.0	0.0	0.0	0.0	0.0	0.0	0.0	0.0	0.0	0.0	0.0	0.0	0.0	0.0	0.0	0.0	0.0	0.0	0.0	0.0	0.0	0.0	0.0
Jatrophihabitans	0.0	0.0	0.0	0.0	0.0	0.0	0.0	0.0	0.0	0.0	0.0	0.0	0.0	0.0	0.0	0.0	0.0	0.0	0.0	0.0	0.0	0.0	0.0	0.0	0.0	0.0	0.0	0.0	0.0	0.0	0.0	4.69344013517108E-5	0.0	0.0	0.0	0.0
Saccharomonospora	0.0	0.0	0.0	0.0	0.0	0.0	0.0	0.0	0.0	0.0	0.0	0.0	0.0	0.0	5.90434953749262E-5	0.0	0.0	0.0	0.0	0.0	0.0	0.0	0.0	0.0	0.0	0.0	0.0	0.0	0.0	0.0	0.0	0.0	0.0	0.0	0.0	0.0
Parvibaculum	0.0	0.0	0.0	0.0	0.0	0.0	0.0	0.0	0.0	0.0	0.0	0.0	0.0	6.89571948213147E-5	0.0	0.0	0.0	0.0	0.0	0.0	0.0	0.0	0.0	0.0	0.0	0.0	0.0	0.0	0.0	0.0	0.0	0.0	0.0	0.0	0.0	0.0
Kribbella	0.0	0.0	0.0	0.0	0.0	0.0	0.0	0.0	0.0	0.0	0.0	0.0	0.0	6.89571948213147E-5	0.0	0.0	0.0	0.0	0.0	0.0	0.0	0.0	0.0	0.0	0.0	0.0	0.0	0.0	0.0	0.0	0.0	0.0	0.0	0.0	0.0	0.0
Pseudochelatococcus	0.0	0.0	0.0	0.0	0.0	0.0	0.0	0.0	0.0	0.0	0.0	0.0	0.0	0.0	0.0	0.0	0.0	0.0	0.0	0.0	0.0	0.0	0.0	0.0	6.54493095097847E-5	0.0	0.0	0.0	0.0	0.0	0.0	0.0	0.0	0.0	0.0	0.0
Gp5	0.0	0.0	0.0	0.0	0.0	0.0	0.0	0.0	0.0	0.0	0.0	0.0	0.0	0.0	0.0	0.0	0.0	0.0	0.0	0.0	0.0	0.0	0.0	0.0	0.0	0.0	0.0	6.42952437593429E-5	0.0	0.0	0.0	0.0	0.0	0.0	0.0	0.0
Allisonella	0.0	0.0	0.0	0.0	0.0	0.0	0.0	0.0	0.0	0.0	0.0	0.0	0.0	0.0	0.0	0.0	0.0	0.0	0.0	0.0	0.0	0.0	0.0	0.0	0.0	0.0	0.0	0.0	0.0	0.0	0.0	0.0	9.96412913511359E-5	0.0	0.0	0.0
Olivibacter	0.0	0.0	0.0	0.0	0.0	0.0	0.0	0.0	0.0	0.0	0.0	0.0	0.0	0.0	0.0	0.0	0.0	0.0	0.0	0.0	0.0	0.0	0.0	0.0	0.0	9.05202652243771E-5	0.0	0.0	0.0	0.0	0.0	0.0	0.0	0.0	0.0	0.0
Methanobrevibacter	0.0	0.0	0.0	0.0	0.0	0.0	0.0	0.0	0.0	0.0	0.0	0.0	0.0	0.0	0.0	0.0	0.0	0.0	0.0	0.0	0.0	0.0	0.0	0.0	0.0	0.0	0.0	0.0	0.0	1.93001756315982E-5	6.06587540691914E-5	0.0	0.0	0.0	0.0	0.0
Eggerthia	0.0	0.0	0.0	0.0	0.0	0.0	5.91074770958526E-5	0.0	0.0	0.0	0.0	0.0	0.0	0.0	0.0	0.0	0.0	0.0	0.0	0.0	0.0	0.0	1.86675129272527E-5	0.0	0.0	0.0	0.0	0.0	0.0	0.0	0.0	0.0	0.0	0.0	0.0	0.0
Anaerofustis	0.0	0.0	0.0	0.0	0.0	0.0	7.88099694611368E-5	0.0	0.0	0.0	0.0	0.0	0.0	0.0	0.0	0.0	0.0	0.0	0.0	0.0	0.0	0.0	0.0	0.0	0.0	0.0	0.0	0.0	0.0	0.0	0.0	0.0	0.0	0.0	0.0	0.0
Spelaeicoccus	0.0	0.0	0.0	6.52329904977277E-5	0.0	0.0	0.0	0.0	0.0	0.0	0.0	0.0	0.0	0.0	0.0	0.0	0.0	0.0	0.0	0.0	2.43819183693373E-5	0.0	0.0	0.0	0.0	0.0	0.0	0.0	0.0	0.0	0.0	0.0	0.0	0.0	0.0	0.0
Ignavibacterium	0.0	0.0	0.0	0.0	0.0	0.0	0.0	0.0	0.0	0.0	0.0	0.0	0.0	0.0	0.0	0.0	0.0	0.0	0.0	0.0	0.0	0.0	0.0	0.0	0.0	9.05202652243771E-5	0.0	0.0	0.0	0.0	0.0	0.0	0.0	0.0	0.0	0.0
Roseiflexus	0.0	0.0	0.0	0.0	0.0	0.0	0.0	0.0	0.0	0.0	0.0	6.33422540341098E-5	0.0	0.0	0.0	0.0	0.0	0.0	0.0	0.0	0.0	0.0	0.0	0.0	0.0	0.0	0.0	0.0	0.0	0.0	0.0	0.0	0.0	0.0	0.0	0.0
Aquamicrobium	0.0	0.0	0.0	0.0	0.0	0.0	0.0	0.0	0.0	0.0	0.0	0.0	0.0	0.0	0.0	0.0	0.0	0.0	0.0	0.0	0.0	0.0	0.0	0.0	0.0	9.05202652243771E-5	0.0	0.0	0.0	0.0	0.0	0.0	0.0	0.0	0.0	0.0
Siphonobacter	1.55236114129591E-5	0.0	0.0	0.0	0.0	0.0	0.0	0.0	0.0	0.0	0.0	0.0	0.0	0.0	0.0	0.0	0.0	0.0	0.0	0.0	0.0	0.0	0.0	0.0	4.90869821323385E-5	0.0	0.0	0.0	0.0	0.0	0.0	0.0	0.0	0.0	0.0	0.0
Propioniciclava	0.0	0.0	0.0	0.0	0.0	0.0	0.0	0.0	0.0	0.0	0.0	0.0	0.0	0.0	0.0	0.0	2.61786957773764E-5	0.0	0.0	0.0	0.0	0.0	0.0	0.0	0.0	0.0	4.76341695776437E-5	0.0	0.0	0.0	0.0	0.0	0.0	0.0	0.0	0.0
Pelagibacterium	0.0	0.0	0.0	0.0	0.0	0.0	0.0	0.0	0.0	0.0	0.0	0.0	0.0	0.0	7.87246604999016E-5	0.0	0.0	0.0	0.0	0.0	0.0	0.0	0.0	0.0	0.0	0.0	0.0	0.0	0.0	0.0	0.0	0.0	0.0	0.0	0.0	0.0
Desulfitobacterium	0.0	0.0	6.30467333911262E-5	0.0	0.0	0.0	0.0	0.0	0.0	0.0	0.0	0.0	0.0	0.0	0.0	0.0	0.0	0.0	0.0	0.0	0.0	0.0	0.0	0.0	0.0	0.0	0.0	0.0	0.0	0.0	0.0	0.0	0.0	0.0	0.0	0.0
Reichenbachiella	0.0	0.0	0.0	0.0	0.0	0.0	0.0	0.0	0.0	0.0	0.0	0.0	0.0	0.0	0.0	0.0	0.0	0.0	0.0	0.0	0.0	0.0	0.0	0.0	0.0	0.0	0.0	6.42952437593429E-5	0.0	0.0	0.0	0.0	0.0	0.0	0.0	0.0
Syntrophus	0.0	0.0	0.0	0.0	0.0	0.0	0.0	0.0	0.0	0.0	0.0	0.0	0.0	0.0	0.0	0.0	0.0	0.0	0.0	0.0	0.0	8.06269552036637E-5	0.0	0.0	0.0	0.0	0.0	0.0	0.0	0.0	0.0	0.0	0.0	0.0	0.0	0.0
Rubritepida	0.0	0.0	0.0	0.0	0.0	0.0	0.0	0.0	0.0	0.0	0.0	0.0	0.0	0.0	0.0	0.0	0.0	0.0	0.0	0.0	0.0	3.22507820814655E-5	0.0	0.0	4.90869821323385E-5	0.0	0.0	0.0	0.0	0.0	0.0	0.0	0.0	0.0	0.0	0.0
Nitrospira	0.0	0.0	0.0	0.0	0.0	0.0	0.0	0.0	0.0	0.0	0.0	0.0	0.0	0.0	0.0	0.0	1.30893478886882E-4	0.0	0.0	0.0	0.0	0.0	0.0	0.0	0.0	0.0	0.0	0.0	0.0	0.0	0.0	0.0	0.0	0.0	0.0	0.0
Defluviicoccus	0.0	0.0	0.0	0.0	0.0	0.0	9.8512461826421E-5	0.0	0.0	0.0	0.0	0.0	0.0	0.0	0.0	0.0	0.0	0.0	0.0	0.0	0.0	0.0	0.0	0.0	0.0	0.0	0.0	0.0	0.0	0.0	0.0	0.0	0.0	0.0	0.0	0.0
Kallotenue	0.0	0.0	0.0	0.0	0.0	0.0	0.0	0.0	0.0	0.0	0.0	0.0	0.0	0.0	0.0	0.0	0.0	0.0	0.0	0.0	0.0	0.0	0.0	0.0	3.27246547548923E-5	0.0	0.0	0.0	0.0	0.0	0.0	0.0	7.47309685133519E-5	0.0	0.0	0.0
Brevifollis	0.0	0.0	0.0	0.0	0.0	0.0	0.0	0.0	0.0	0.0	0.0	0.0	0.0	0.0	0.0	0.0	0.0	0.0	0.0	0.0	0.0	0.0	0.0	0.0	8.18116368872308E-5	0.0	0.0	0.0	0.0	0.0	0.0	0.0	0.0	0.0	0.0	0.0
Gallicola	0.0	0.0	0.0	0.0	0.0	0.0	0.0	0.0	0.0	0.0	0.0	0.0	0.0	0.0	0.0	0.0	0.0	0.0	0.0	0.0	0.0	0.0	0.0	0.0	8.18116368872308E-5	0.0	0.0	0.0	0.0	0.0	0.0	0.0	0.0	0.0	0.0	0.0
Isoptericola	0.0	0.0	0.0	0.0	0.0	0.0	0.0	0.0	7.37939304492205E-5	0.0	0.0	0.0	0.0	0.0	0.0	0.0	0.0	0.0	0.0	0.0	0.0	0.0	0.0	0.0	1.63623273774462E-5	0.0	0.0	0.0	0.0	0.0	0.0	0.0	0.0	0.0	0.0	0.0
Ureaplasma	0.0	0.0	0.0	0.0	0.0	0.0	0.0	0.0	0.0	0.0	0.0	0.0	0.0	0.0	0.0	0.0	0.0	0.0	0.0	0.0	0.0	0.0	0.0	0.0	0.0	0.0	0.0	0.0	0.0	0.0	0.0	0.0	1.2455161418892E-4	0.0	0.0	0.0
Fontimonas	0.0	0.0	0.0	0.0	0.0	0.0	0.0	0.0	3.68969652246103E-5	0.0	0.0	3.16711270170549E-5	0.0	0.0	0.0	0.0	0.0	0.0	0.0	0.0	0.0	1.61253910407327E-5	0.0	0.0	0.0	0.0	0.0	0.0	0.0	0.0	0.0	0.0	0.0	0.0	0.0	0.0
Cohnella	0.0	0.0	0.0	0.0	0.0	0.0	0.0	0.0	0.0	0.0	0.0	0.0	0.0	5.1717896115986E-5	0.0	0.0	0.0	0.0	0.0	0.0	0.0	0.0	0.0	0.0	0.0	0.0	0.0	0.0	0.0	0.0	4.04391693794609E-5	0.0	0.0	0.0	0.0	0.0
Elstera	0.0	0.0	0.0	0.0	0.0	0.0	0.0	0.0	0.0	0.0	0.0	7.91778175426373E-5	0.0	0.0	0.0	0.0	0.0	0.0	0.0	0.0	0.0	0.0	0.0	1.60323211594575E-5	0.0	0.0	0.0	0.0	0.0	0.0	0.0	0.0	0.0	0.0	0.0	0.0
Sedimentibacter	0.0	0.0	0.0	0.0	0.0	0.0	0.0	0.0	0.0	0.0	0.0	0.0	0.0	0.0	0.0	0.0	0.0	0.0	0.0	0.0	0.0	0.0	0.0	0.0	0.0	0.0	0.0	0.0	0.0	1.15801053789589E-4	0.0	0.0	0.0	0.0	0.0	0.0
Desulfobulbus	0.0	0.0	0.0	0.0	0.0	0.0	0.0	0.0	0.0	0.0	0.0	0.0	0.0	0.0	0.0	0.0	0.0	0.0	0.0	0.0	0.0	9.67523462443964E-5	0.0	0.0	0.0	0.0	0.0	0.0	0.0	0.0	0.0	0.0	0.0	0.0	0.0	0.0
Pseudoalteromonas	0.0	0.0	0.0	0.0	0.0	0.0	0.0	0.0	0.0	0.0	0.0	0.0	0.0	0.0	0.0	0.0	0.0	1.60253842085864E-5	0.0	0.0	0.0	0.0	0.0	0.0	6.54493095097847E-5	0.0	0.0	0.0	0.0	0.0	0.0	0.0	2.4910322837784E-5	0.0	0.0	0.0
Actinotignum	0.0	0.0	0.0	0.0	0.0	0.0	0.0	0.0	0.0	0.0	0.0	3.16711270170549E-5	0.0	0.0	0.0	0.0	0.0	0.0	0.0	0.0	0.0	0.0	0.0	0.0	0.0	0.0	0.0	6.42952437593429E-5	0.0	0.0	0.0	0.0	0.0	0.0	0.0	0.0
Gilliamella	0.0	0.0	0.0	0.0	0.0	0.0	0.0	0.0	0.0	0.0	0.0	0.0	0.0	0.0	0.0	0.0	0.0	0.0	0.0	0.0	1.21909591846687E-4	0.0	0.0	1.60323211594575E-5	0.0	0.0	0.0	0.0	0.0	0.0	0.0	0.0	0.0	0.0	0.0	0.0
Halalkalicoccus	0.0	0.0	0.0	0.0	0.0	0.0	0.0	0.0	0.0	0.0	0.0	0.0	0.0	0.0	0.0	0.0	0.0	0.0	0.0	0.0	0.0	0.0	3.73350258545054E-5	0.0	0.0	0.0	0.0	0.0	0.0	0.0	8.08783387589219E-5	0.0	0.0	0.0	0.0	0.0
Stackebrandtia	0.0	0.0	0.0	0.0	0.0	0.0	0.0	0.0	0.0	0.0	0.0	0.0	0.0	0.0	0.0	0.0	0.0	0.0	0.0	0.0	1.46291510216024E-4	0.0	0.0	0.0	0.0	0.0	0.0	0.0	0.0	0.0	0.0	0.0	0.0	0.0	0.0	0.0
Adlercreutzia	0.0	0.0	0.0	0.0	0.0	0.0	1.97024923652842E-5	0.0	0.0	1.56519017060573E-5	0.0	0.0	0.0	0.0	0.0	0.0	0.0	0.0	0.0	0.0	0.0	6.4501564162931E-5	0.0	0.0	0.0	0.0	0.0	0.0	0.0	0.0	0.0	0.0	0.0	0.0	0.0	0.0
Sphingosinicella	0.0	0.0	0.0	1.52210311161365E-4	0.0	0.0	0.0	0.0	0.0	0.0	0.0	0.0	0.0	0.0	0.0	0.0	0.0	0.0	0.0	0.0	0.0	0.0	0.0	0.0	0.0	0.0	0.0	0.0	0.0	0.0	0.0	0.0	0.0	0.0	0.0	0.0
Paludibaculum	0.0	0.0	0.0	0.0	0.0	0.0	0.0	0.0	0.0	0.0	0.0	0.0	0.0	0.0	0.0	0.0	0.0	0.0	0.0	0.0	0.0	1.12877737285129E-4	0.0	0.0	0.0	0.0	0.0	0.0	0.0	0.0	0.0	0.0	0.0	0.0	0.0	0.0
Howardella	1.55236114129591E-5	0.0	0.0	0.0	0.0	0.0	0.0	0.0	0.0	0.0	0.0	0.0	0.0	0.0	0.0	0.0	0.0	0.0	0.0	0.0	0.0	0.0	0.0	0.0	0.0	0.0	0.0	0.0	0.0	0.0	0.0	0.0	1.49461937026704E-4	0.0	0.0	0.0
Paraperlucidibaca	0.0	0.0	0.0	0.0	0.0	0.0	0.0	0.0	0.0	0.0	0.0	0.0	0.0	0.0	0.0	0.0	7.85360873321291E-5	0.0	0.0	0.0	0.0	0.0	0.0	0.0	0.0	0.0	0.0	0.0	0.0	7.7200702526393E-5	0.0	0.0	0.0	0.0	0.0	0.0
Salinarimonas	0.0	0.0	0.0	0.0	0.0	0.0	0.0	0.0	0.0	0.0	0.0	0.0	0.0	0.0	0.0	0.0	0.0	0.0	0.0	0.0	0.0	0.0	0.0	0.0	0.0	0.0	0.0	8.03690546991786E-5	0.0	0.0	0.0	0.0	4.9820645675568E-5	0.0	0.0	0.0
Oceanimonas	0.0	0.0	0.0	0.0	0.0	0.0	0.0	0.0	0.0	0.0	0.0	0.0	0.0	0.0	0.0	0.0	0.0	0.0	0.0	0.0	0.0	0.0	0.0	1.12226248116202E-4	0.0	0.0	0.0	0.0	0.0	0.0	0.0	0.0	0.0	0.0	0.0	0.0
Arcicella	0.0	0.0	0.0	0.0	0.0	0.0	0.0	0.0	0.0	0.0	0.0	0.0	0.0	0.0	0.0	0.0	0.0	0.0	0.0	0.0	0.0	0.0	0.0	0.0	0.0	0.0	0.0	0.0	0.0	1.35101229421188E-4	0.0	0.0	0.0	0.0	0.0	0.0
Adhaeribacter	0.0	0.0	0.0	0.0	0.0	0.0	0.0	0.0	0.0	0.0	0.0	0.0	0.0	0.0	0.0	0.0	0.0	0.0	0.0	0.0	0.0	0.0	0.0	0.0	1.63623273774462E-5	0.0	0.0	0.0	1.20513387028742E-4	0.0	0.0	0.0	0.0	0.0	0.0	0.0
Panacagrimonas	0.0	0.0	0.0	0.0	0.0	0.0	0.0	0.0	0.0	0.0	0.0	0.0	0.0	0.0	0.0	0.0	1.04714783109505E-4	0.0	0.0	0.0	0.0	0.0	0.0	6.41292846378299E-5	0.0	0.0	0.0	0.0	0.0	0.0	0.0	0.0	0.0	0.0	0.0	0.0
Brochothrix	0.0	0.0	0.0	0.0	0.0	0.0	0.0	0.0	0.0	0.0	0.0	4.75066905255824E-5	0.0	0.0	0.0	0.0	0.0	0.0	0.0	0.0	0.0	0.0	5.60025387817581E-5	0.0	1.63623273774462E-5	0.0	0.0	0.0	0.0	0.0	2.02195846897305E-5	0.0	0.0	0.0	0.0	0.0
Pseudoclavibacter	0.0	0.0	0.0	0.0	0.0	0.0	0.0	0.0	0.0	0.0	0.0	0.0	0.0	0.0	5.90434953749262E-5	0.0	0.0	0.0	0.0	0.0	0.0	0.0	0.0	1.60323211594575E-5	0.0	4.52601326121886E-5	0.0	0.0	4.01711290095808E-5	0.0	0.0	0.0	0.0	0.0	0.0	0.0
Vagococcus	0.0	0.0	0.0	0.0	0.0	0.0	5.91074770958526E-5	0.0	0.0	0.0	0.0	0.0	0.0	0.0	0.0	0.0	0.0	0.0	0.0	0.0	1.21909591846687E-4	0.0	0.0	0.0	0.0	0.0	0.0	0.0	0.0	0.0	0.0	0.0	0.0	0.0	0.0	0.0
Halococcus	0.0	0.0	0.0	0.0	0.0	0.0	0.0	0.0	0.0	0.0	0.0	0.0	0.0	0.0	0.0	0.0	0.0	0.0	0.0	0.0	0.0	0.0	0.0	0.0	0.0	0.0	0.0	0.0	0.0	0.0	0.0	1.40803204055132E-4	0.0	0.0	0.0	0.0
Sulfurimonas	0.0	0.0	0.0	0.0	0.0	0.0	0.0	0.0	0.0	0.0	0.0	0.0	0.0	0.0	0.0	0.0	0.0	0.0	0.0	0.0	0.0	0.0	0.0	0.0	0.0	0.0	0.0	1.44664298458522E-4	0.0	0.0	0.0	0.0	0.0	0.0	0.0	0.0
Oligoflexus	0.0	0.0	0.0	0.0	0.0	0.0	0.0	0.0	0.0	0.0	1.78788528927984E-5	0.0	0.0	0.0	0.0	0.0	0.0	0.0	0.0	0.0	0.0	0.0	0.0	0.0	1.30898619019569E-4	0.0	0.0	0.0	0.0	0.0	0.0	0.0	0.0	0.0	0.0	0.0
Hydrogenophaga	0.0	0.0	0.0	0.0	0.0	0.0	0.0	0.0	0.0	0.0	0.0	1.58355635085275E-5	0.0	0.0	0.0	0.0	5.23573915547527E-5	0.0	0.0	0.0	4.87638367386746E-5	3.22507820814655E-5	0.0	0.0	0.0	0.0	0.0	1.60738109398357E-5	2.00855645047904E-5	0.0	0.0	0.0	0.0	0.0	0.0	0.0
Nosocomiicoccus	0.0	0.0	0.0	0.0	0.0	0.0	0.0	0.0	0.0	0.0	0.0	0.0	0.0	1.37914389642629E-4	0.0	0.0	0.0	0.0	1.55724430048586E-5	0.0	0.0	0.0	0.0	0.0	0.0	0.0	0.0	0.0	0.0	0.0	0.0	0.0	0.0	0.0	0.0	0.0
Chthonomonas	0.0	0.0	0.0	0.0	0.0	0.0	0.0	0.0	9.22424130615257E-5	0.0	0.0	0.0	0.0	0.0	0.0	0.0	0.0	0.0	0.0	0.0	0.0	0.0	7.46700517090108E-5	0.0	0.0	0.0	0.0	0.0	0.0	0.0	0.0	0.0	0.0	0.0	0.0	0.0
Verrucomicrobium	0.0	0.0	0.0	0.0	0.0	0.0	0.0	0.0	0.0	0.0	0.0	0.0	0.0	0.0	0.0	0.0	0.0	0.0	0.0	0.0	0.0	0.0	0.0	0.0	1.47260946397016E-4	0.0	0.0	0.0	0.0	0.0	0.0	0.0	0.0	0.0	0.0	0.0
Defluviitoga	0.0	0.0	0.0	0.0	0.0	0.0	0.0	0.0	0.0	0.0	0.0	0.0	0.0	0.0	0.0	0.0	0.0	0.0	0.0	0.0	0.0	0.0	0.0	0.0	0.0	0.0	0.0	0.0	1.80770080543114E-4	0.0	0.0	0.0	0.0	0.0	0.0	0.0
Hydrocarboniphaga	0.0	0.0	0.0	4.34886603318185E-5	0.0	0.0	0.0	0.0	0.0	0.0	0.0	0.0	0.0	0.0	0.0	0.0	0.0	0.0	0.0	0.0	0.0	1.12877737285129E-4	0.0	0.0	1.63623273774462E-5	0.0	0.0	0.0	0.0	0.0	0.0	0.0	0.0	0.0	0.0	0.0
Methylophilus	0.0	0.0	0.0	0.0	0.0	0.0	0.0	0.0	0.0	0.0	0.0	1.58355635085275E-5	0.0	0.0	0.0	0.0	0.0	0.0	0.0	0.0	9.75276734773492E-5	0.0	0.0	0.0	6.54493095097847E-5	2.26300663060943E-5	0.0	0.0	0.0	0.0	0.0	0.0	0.0	0.0	0.0	0.0
Bergeyella	0.0	0.0	0.0	0.0	0.0	0.0	0.0	0.0	0.0	0.0	0.0	0.0	0.0	0.0	0.0	0.0	0.0	0.0	1.55724430048586E-4	0.0	0.0	0.0	0.0	0.0	0.0	0.0	0.0	0.0	0.0	0.0	0.0	0.0	0.0	0.0	0.0	0.0
Clostridium_III	0.0	0.0	0.0	0.0	0.0	0.0	0.0	0.0	0.0	0.0	0.0	0.0	0.0	0.0	0.0	0.0	0.0	0.0	0.0	0.0	0.0	0.0	0.0	0.0	0.0	2.26300663060943E-5	0.0	0.0	0.0	0.0	1.61756677517844E-4	0.0	2.4910322837784E-5	0.0	0.0	0.0
Nibribacter	0.0	0.0	0.0	0.0	0.0	0.0	0.0	0.0	1.47587860898441E-4	0.0	0.0	0.0	0.0	0.0	3.93623302499508E-5	0.0	0.0	0.0	0.0	0.0	0.0	0.0	0.0	0.0	0.0	0.0	0.0	0.0	0.0	0.0	0.0	0.0	0.0	0.0	0.0	0.0
Geodermatophilus	0.0	0.0	0.0	0.0	0.0	0.0	0.0	0.0	0.0	0.0	0.0	0.0	0.0	0.0	0.0	0.0	0.0	0.0	0.0	0.0	0.0	0.0	0.0	0.0	3.27246547548923E-5	0.0	0.0	0.0	0.0	1.35101229421188E-4	0.0	0.0	2.4910322837784E-5	0.0	0.0	0.0
Herpetosiphon	0.0	0.0	0.0	0.0	0.0	0.0	0.0	0.0	0.0	0.0	0.0	0.0	0.0	0.0	0.0	0.0	0.0	0.0	0.0	0.0	0.0	0.0	0.0	0.0	0.0	0.0	0.0	1.60738109398357E-4	0.0	0.0	0.0	0.0	0.0	0.0	0.0	0.0
Miniimonas	0.0	0.0	0.0	0.0	0.0	0.0	0.0	0.0	0.0	0.0	0.0	0.0	0.0	0.0	0.0	0.0	0.0	0.0	0.0	0.0	1.46291510216024E-4	0.0	7.46700517090108E-5	0.0	0.0	0.0	0.0	0.0	0.0	0.0	0.0	0.0	0.0	0.0	0.0	0.0
Simonsiella	0.0	0.0	0.0	0.0	0.0	1.60934708788644E-4	0.0	0.0	0.0	0.0	0.0	0.0	0.0	0.0	0.0	0.0	0.0	0.0	0.0	0.0	0.0	1.61253910407327E-5	0.0	0.0	0.0	0.0	0.0	0.0	0.0	0.0	0.0	0.0	0.0	0.0	0.0	0.0
Holophaga	0.0	0.0	0.0	0.0	0.0	0.0	0.0	0.0	0.0	0.0	0.0	0.0	0.0	0.0	0.0	0.0	0.0	0.0	0.0	0.0	0.0	0.0	2.0534264219978E-4	0.0	0.0	0.0	0.0	0.0	0.0	0.0	0.0	0.0	0.0	0.0	0.0	0.0
Aquicella	0.0	0.0	0.0	0.0	0.0	0.0	0.0	0.0	0.0	0.0	0.0	0.0	0.0	0.0	0.0	0.0	0.0	0.0	0.0	0.0	0.0	0.0	0.0	0.0	0.0	0.0	0.0	4.82214328195072E-5	0.0	1.54401405052786E-4	0.0	0.0	0.0	0.0	0.0	0.0
Catenibacterium	0.0	0.0	0.0	0.0	0.0	0.0	0.0	0.0	0.0	4.69557051181719E-5	0.0	0.0	0.0	0.0	0.0	0.0	0.0	0.0	0.0	0.0	0.0	1.29003128325862E-4	0.0	0.0	0.0	0.0	0.0	0.0	0.0	0.0	0.0	0.0	0.0	0.0	0.0	0.0
Jeotgalibaca	0.0	0.0	0.0	0.0	0.0	0.0	0.0	0.0	0.0	0.0	0.0	0.0	0.0	0.0	0.0	0.0	0.0	0.0	0.0	0.0	1.70673428585361E-4	0.0	0.0	4.80969634783724E-5	1.63623273774462E-5	0.0	0.0	0.0	0.0	0.0	0.0	0.0	0.0	0.0	0.0	0.0
Agrococcus	0.0	0.0	0.0	0.0	0.0	0.0	0.0	0.0	0.0	0.0	0.0	0.0	0.0	0.0	0.0	0.0	0.0	0.0	3.11448860097172E-5	0.0	0.0	0.0	0.0	0.0	0.0	0.0	0.0	0.0	0.0	0.0	1.81976262207574E-4	0.0	0.0	0.0	0.0	0.0
Cetobacterium	0.0	0.0	0.0	0.0	0.0	0.0	0.0	0.0	0.0	0.0	0.0	0.0	0.0	0.0	0.0	0.0	1.30893478886882E-4	0.0	0.0	0.0	0.0	0.0	0.0	9.61939269567448E-5	0.0	0.0	0.0	0.0	0.0	0.0	0.0	0.0	0.0	0.0	0.0	0.0
Segetibacter	0.0	0.0	0.0	0.0	0.0	0.0	0.0	0.0	0.0	0.0	0.0	0.0	0.0	1.72392987053287E-5	0.0	0.0	0.0	0.0	0.0	0.0	0.0	0.0	0.0	0.0	0.0	0.0	0.0	0.0	2.00855645047904E-4	0.0	0.0	0.0	0.0	0.0	0.0	0.0
Marihabitans	0.0	0.0	0.0	0.0	0.0	0.0	0.0	0.0	0.0	0.0	0.0	0.0	0.0	0.0	0.0	0.0	0.0	0.0	0.0	0.0	0.0	6.4501564162931E-5	0.0	1.60323211594575E-5	0.0	0.0	0.0	0.0	2.00855645047904E-5	0.0	0.0	7.82240022528513E-5	0.0	0.0	0.0	0.0
Rubinisphaera	0.0	0.0	0.0	0.0	0.0	0.0	0.0	0.0	0.0	0.0	0.0	1.42520071576747E-4	0.0	3.44785974106573E-5	0.0	0.0	0.0	0.0	0.0	0.0	0.0	0.0	0.0	0.0	0.0	0.0	0.0	0.0	0.0	0.0	0.0	0.0	0.0	0.0	0.0	0.0
Gilvimarinus	0.0	0.0	0.0	0.0	0.0	0.0	0.0	0.0	0.0	0.0	0.0	0.0	0.0	0.0	0.0	0.0	0.0	0.0	0.0	0.0	2.6820110206271E-4	0.0	1.86675129272527E-5	0.0	0.0	0.0	0.0	0.0	0.0	0.0	0.0	0.0	0.0	0.0	0.0	0.0
Pedomicrobium	0.0	0.0	0.0	0.0	0.0	0.0	0.0	0.0	0.0	0.0	0.0	0.0	0.0	0.0	0.0	0.0	0.0	0.0	0.0	0.0	0.0	0.0	0.0	0.0	1.63623273774462E-5	0.0	0.0	0.0	0.0	1.73701580684384E-4	0.0	3.12896009011405E-5	0.0	0.0	0.0	0.0
Cnuella	0.0	0.0	0.0	0.0	0.0	0.0	0.0	0.0	0.0	0.0	0.0	0.0	0.0	0.0	0.0	0.0	0.0	0.0	0.0	0.0	0.0	0.0	0.0	0.0	1.63623273774462E-5	0.0	0.0	0.0	2.20941209552694E-4	0.0	0.0	0.0	0.0	0.0	0.0	0.0
Arsenophonus	0.0	0.0	0.0	0.0	0.0	0.0	0.0	0.0	0.0	0.0	0.0	0.0	0.0	0.0	0.0	0.0	0.0	0.0	0.0	0.0	0.0	0.0	0.0	0.0	0.0	2.71560795673131E-4	0.0	0.0	0.0	0.0	0.0	0.0	0.0	0.0	0.0	0.0
Geobacter	0.0	0.0	0.0	0.0	0.0	0.0	0.0	0.0	0.0	0.0	0.0	0.0	0.0	0.0	0.0	0.0	0.0	0.0	0.0	0.0	0.0	1.93504692488793E-4	0.0	0.0	0.0	0.0	0.0	0.0	0.0	0.0	0.0	0.0	0.0	0.0	0.0	0.0
Rhodocytophaga	0.0	0.0	0.0	0.0	0.0	0.0	0.0	0.0	1.66036343510746E-4	0.0	0.0	0.0	0.0	5.1717896115986E-5	0.0	0.0	0.0	0.0	0.0	0.0	0.0	0.0	0.0	0.0	0.0	0.0	0.0	0.0	0.0	0.0	0.0	0.0	0.0	0.0	0.0	0.0
Fodinicurvata	0.0	0.0	0.0	0.0	0.0	0.0	0.0	0.0	0.0	0.0	0.0	0.0	0.0	0.0	0.0	0.0	0.0	0.0	0.0	0.0	0.0	1.93504692488793E-4	0.0	0.0	0.0	0.0	0.0	0.0	0.0	0.0	0.0	0.0	0.0	0.0	0.0	0.0
Chondromyces	0.0	0.0	0.0	0.0	0.0	0.0	0.0	0.0	0.0	0.0	0.0	0.0	0.0	0.0	0.0	0.0	0.0	0.0	0.0	0.0	1.46291510216024E-4	0.0	0.0	1.60323211594575E-5	0.0	0.0	0.0	0.0	0.0	0.0	2.02195846897305E-5	0.0	1.2455161418892E-4	0.0	0.0	0.0
Alsobacter	0.0	0.0	0.0	0.0	0.0	0.0	0.0	0.0	0.0	0.0	0.0	0.0	0.0	0.0	7.87246604999016E-5	0.0	2.61786957773764E-5	0.0	0.0	0.0	0.0	0.0	0.0	0.0	0.0	1.5841046414266E-4	0.0	0.0	0.0	0.0	0.0	0.0	0.0	1.56752096559291E-5	0.0	0.0
Inhella	0.0	0.0	0.0	0.0	0.0	0.0	0.0	0.0	0.0	0.0	0.0	4.75066905255824E-5	0.0	0.0	0.0	0.0	0.0	0.0	0.0	0.0	0.0	1.61253910407327E-4	0.0	0.0	0.0	0.0	0.0	0.0	0.0	0.0	0.0	0.0	0.0	0.0	0.0	0.0
Morganella	0.0	0.0	0.0	0.0	0.0	0.0	0.0	0.0	2.02933308735357E-4	0.0	0.0	0.0	0.0	0.0	0.0	0.0	0.0	3.20507684171728E-5	0.0	0.0	0.0	0.0	0.0	0.0	0.0	0.0	0.0	0.0	0.0	0.0	0.0	0.0	0.0	0.0	0.0	0.0
Algoriphagus	0.0	0.0	0.0	0.0	0.0	0.0	0.0	0.0	5.53454478369154E-5	0.0	0.0	0.0	0.0	0.0	0.0	0.0	0.0	0.0	0.0	0.0	0.0	0.0	0.0	0.0	0.0	0.0	0.0	0.0	0.0	1.15801053789589E-4	0.0	7.82240022528513E-5	0.0	0.0	0.0	0.0
Acholeplasma	0.0	0.0	0.0	0.0	0.0	0.0	0.0	0.0	0.0	0.0	0.0	0.0	0.0	0.0	0.0	0.0	0.0	0.0	0.0	0.0	0.0	0.0	0.0	0.0	0.0	0.0	0.0	2.250333531577E-4	0.0	0.0	0.0	0.0	0.0	0.0	0.0	0.0
Beijerinckia	0.0	0.0	0.0	0.0	0.0	0.0	7.88099694611368E-5	0.0	0.0	0.0	0.0	0.0	0.0	0.0	0.0	0.0	0.0	0.0	0.0	0.0	0.0	0.0	0.0	0.0	0.0	0.0	0.0	1.60738109398357E-5	0.0	0.0	0.0	0.0	0.0	1.41076886903362E-4	0.0	0.0
Bilophila	0.0	0.0	0.0	8.6977320663637E-5	0.0	0.0	0.0	0.0	0.0	0.0	0.0	0.0	0.0	0.0	0.0	0.0	0.0	0.0	0.0	0.0	0.0	8.06269552036637E-5	0.0	8.01616057972873E-5	0.0	0.0	0.0	0.0	0.0	0.0	0.0	0.0	0.0	0.0	0.0	0.0
Acidaminococcus	0.0	0.0	0.0	0.0	0.0	0.0	0.0	0.0	0.0	0.0	0.0	0.0	0.0	0.0	0.0	0.0	0.0	1.60253842085864E-5	0.0	0.0	0.0	0.0	0.0	2.24452496232405E-4	0.0	0.0	0.0	0.0	0.0	0.0	0.0	0.0	0.0	0.0	0.0	0.0
Leptospira	0.0	0.0	0.0	0.0	0.0	0.0	0.0	0.0	0.0	0.0	0.0	0.0	0.0	2.75828779285259E-4	0.0	0.0	0.0	0.0	0.0	0.0	0.0	0.0	0.0	0.0	0.0	0.0	0.0	0.0	0.0	0.0	0.0	0.0	0.0	0.0	0.0	0.0
Fibrisoma	0.0	0.0	0.0	0.0	0.0	0.0	0.0	0.0	0.0	0.0	0.0	0.0	0.0	1.89632285758615E-4	0.0	0.0	0.0	0.0	0.0	0.0	1.21909591846687E-4	0.0	0.0	0.0	0.0	0.0	0.0	0.0	0.0	0.0	0.0	0.0	0.0	0.0	0.0	0.0
Photobacterium	0.0	0.0	0.0	0.0	0.0	0.0	0.0	0.0	0.0	0.0	0.0	0.0	0.0	0.0	0.0	0.0	0.0	0.0	0.0	0.0	0.0	2.58006256651724E-4	0.0	0.0	0.0	0.0	0.0	0.0	0.0	0.0	0.0	0.0	0.0	0.0	0.0	0.0
Azospirillum	0.0	0.0	0.0	0.0	0.0	0.0	0.0	0.0	0.0	0.0	0.0	6.33422540341098E-5	0.0	0.0	0.0	0.0	0.0	0.0	0.0	0.0	0.0	0.0	0.0	0.0	9.8173964264677E-5	0.0	0.0	0.0	8.03422580191616E-5	3.86003512631965E-5	0.0	0.0	0.0	0.0	0.0	0.0
Barnesiella	0.0	0.0	0.0	0.0	0.0	0.0	1.57619938922274E-4	0.0	0.0	4.69557051181719E-5	0.0	0.0	0.0	0.0	0.0	0.0	0.0	0.0	0.0	0.0	0.0	0.0	0.0	0.0	0.0	0.0	0.0	0.0	0.0	1.93001756315982E-5	0.0	0.0	1.2455161418892E-4	0.0	0.0	0.0
Sporobacter	0.0	0.0	0.0	0.0	0.0	0.0	0.0	0.0	0.0	0.0	0.0	0.0	0.0	2.93068077990587E-4	0.0	0.0	0.0	0.0	0.0	0.0	0.0	0.0	0.0	0.0	0.0	0.0	0.0	0.0	0.0	0.0	0.0	0.0	0.0	0.0	0.0	0.0
Maricurvus	0.0	0.0	0.0	0.0	0.0	0.0	0.0	0.0	0.0	0.0	0.0	0.0	0.0	0.0	0.0	0.0	0.0	0.0	0.0	0.0	0.0	0.0	0.0	0.0	0.0	2.26300663060943E-5	0.0	0.0	0.0	3.08802810105572E-4	0.0	0.0	0.0	0.0	0.0	0.0
Flexivirga	0.0	0.0	0.0	0.0	0.0	0.0	3.94049847305684E-5	0.0	0.0	0.0	0.0	0.0	0.0	0.0	0.0	0.0	0.0	0.0	0.0	0.0	4.87638367386746E-5	0.0	0.0	0.0	4.90869821323385E-5	4.52601326121886E-5	0.0	0.0	1.60684516038323E-4	0.0	0.0	0.0	0.0	0.0	0.0	0.0
Candidatus_Solibacter	0.0	0.0	0.0	0.0	0.0	0.0	0.0	0.0	0.0	0.0	0.0	0.0	0.0	0.0	2.36173981499705E-4	0.0	0.0	0.0	0.0	0.0	0.0	0.0	1.12005077563516E-4	0.0	0.0	0.0	0.0	0.0	0.0	0.0	0.0	0.0	0.0	0.0	0.0	0.0
Gp7	0.0	0.0	0.0	0.0	0.0	0.0	0.0	0.0	0.0	0.0	0.0	0.0	0.0	0.0	0.0	0.0	0.0	0.0	1.0900710103401E-4	0.0	0.0	0.0	0.0	0.0	0.0	0.0	0.0	0.0	2.20941209552694E-4	0.0	0.0	0.0	0.0	0.0	0.0	0.0
Insolitispirillum	0.0	0.0	0.0	0.0	0.0	0.0	0.0	0.0	0.0	0.0	0.0	0.0	0.0	0.0	0.0	0.0	0.0	0.0	0.0	0.0	0.0	0.0	0.0	0.0	0.0	0.0	0.0	0.0	0.0	3.47403161368768E-4	0.0	0.0	0.0	0.0	0.0	0.0
Frederiksenia	0.0	0.0	0.0	0.0	0.0	0.0	0.0	0.0	0.0	0.0	0.0	0.0	0.0	0.0	0.0	0.0	0.0	0.0	2.80303974087455E-4	0.0	0.0	0.0	0.0	0.0	0.0	0.0	0.0	0.0	0.0	0.0	0.0	0.0	0.0	0.0	0.0	0.0
Fimbriimonas	0.0	0.0	0.0	0.0	0.0	0.0	0.0	0.0	0.0	0.0	0.0	0.0	0.0	0.0	0.0	0.0	0.0	0.0	0.0	0.0	0.0	0.0	0.0	1.60323211594575E-5	2.78159565416585E-4	0.0	0.0	0.0	0.0	0.0	0.0	0.0	0.0	0.0	0.0	0.0
Caldicoprobacter	0.0	0.0	0.0	0.0	0.0	0.0	0.0	0.0	0.0	0.0	0.0	0.0	0.0	0.0	0.0	0.0	0.0	0.0	0.0	0.0	0.0	0.0	0.0	0.0	0.0	9.05202652243771E-5	0.0	0.0	0.0	0.0	0.0	0.0	3.48744519728976E-4	0.0	0.0	0.0
Schlesneria	0.0	0.0	0.0	0.0	0.0	0.0	0.0	0.0	0.0	0.0	0.0	0.0	0.0	0.0	0.0	0.0	0.0	0.0	0.0	0.0	0.0	1.12877737285129E-4	0.0	0.0	0.0	0.0	0.0	0.0	0.0	0.0	2.02195846897305E-4	1.56448004505703E-5	0.0	0.0	0.0	0.0
Sanguibacter	0.0	0.0	0.0	0.0	0.0	0.0	0.0	0.0	5.53454478369154E-5	0.0	0.0	0.0	0.0	0.0	0.0	0.0	0.0	0.0	0.0	0.0	7.31457551080119E-5	4.83761731221982E-5	0.0	0.0	3.27246547548923E-5	9.05202652243771E-5	0.0	0.0	0.0	0.0	0.0	0.0	7.47309685133519E-5	0.0	0.0	0.0
Methylocystis	0.0	0.0	0.0	2.17443301659092E-5	0.0	0.0	0.0	0.0	2.21381791347662E-4	0.0	3.57577057855968E-5	0.0	0.0	0.0	0.0	0.0	0.0	0.0	0.0	0.0	0.0	0.0	0.0	0.0	0.0	0.0	0.0	0.0	0.0	0.0	0.0	6.2579201802281E-5	0.0	0.0	0.0	0.0
Brachymonas	0.0	0.0	0.0	0.0	0.0	0.0	0.0	0.0	1.84484826123051E-5	0.0	1.60909676035186E-4	0.0	0.0	0.0	0.0	0.0	0.0	0.0	0.0	0.0	0.0	0.0	0.0	0.0	1.63623273774462E-5	1.81040530448754E-4	0.0	0.0	0.0	0.0	0.0	0.0	0.0	0.0	0.0	0.0
Litorilinea	0.0	0.0	0.0	0.0	0.0	0.0	0.0	0.0	0.0	0.0	0.0	0.0	0.0	6.89571948213147E-5	0.0	0.0	0.0	0.0	0.0	0.0	0.0	0.0	0.0	0.0	0.0	0.0	0.0	0.0	3.01283467571856E-4	0.0	0.0	0.0	0.0	0.0	0.0	0.0
Niveispirillum	0.0	0.0	0.0	0.0	0.0	0.0	0.0	0.0	0.0	0.0	0.0	0.0	0.0	0.0	0.0	0.0	0.0	0.0	0.0	0.0	0.0	0.0	0.0	0.0	0.0	1.13150331530471E-4	0.0	0.0	0.0	2.89502634473974E-4	0.0	0.0	0.0	0.0	0.0	0.0
Fangia	0.0	0.0	0.0	0.0	0.0	0.0	0.0	0.0	0.0	0.0	0.0	0.0	0.0	0.0	0.0	2.01547262833134E-4	0.0	0.0	0.0	0.0	0.0	0.0	0.0	1.12226248116202E-4	0.0	0.0	0.0	0.0	0.0	0.0	0.0	0.0	0.0	0.0	0.0	0.0
Pontibacter	0.0	0.0	0.0	0.0	0.0	0.0	0.0	0.0	0.0	0.0	0.0	0.0	0.0	3.44785974106573E-4	0.0	0.0	0.0	0.0	0.0	0.0	0.0	0.0	0.0	0.0	0.0	0.0	0.0	0.0	0.0	0.0	0.0	0.0	0.0	0.0	0.0	0.0
Mitsuokella	0.0	0.0	0.0	0.0	0.0	0.0	0.0	0.0	0.0	0.0	0.0	0.0	0.0	1.55153688347958E-4	0.0	0.0	0.0	0.0	0.0	0.0	0.0	1.61253910407327E-5	0.0	1.44290890435117E-4	0.0	2.26300663060943E-5	0.0	0.0	0.0	0.0	0.0	0.0	0.0	0.0	0.0	0.0
Sphaerobacter	0.0	0.0	0.0	0.0	0.0	0.0	0.0	0.0	7.37939304492205E-5	0.0	0.0	0.0	0.0	8.61964935266433E-5	2.16492816374729E-4	0.0	0.0	0.0	0.0	0.0	0.0	0.0	0.0	0.0	0.0	0.0	0.0	0.0	0.0	0.0	0.0	0.0	0.0	0.0	0.0	0.0
Pseudofulvimonas	0.0	0.0	0.0	0.0	0.0	0.0	0.0	0.0	0.0	0.0	0.0	0.0	0.0	0.0	1.57449320999803E-4	0.0	0.0	0.0	0.0	0.0	9.75276734773492E-5	0.0	0.0	1.2825856927566E-4	0.0	0.0	0.0	0.0	0.0	0.0	0.0	0.0	0.0	0.0	0.0	0.0
GpIIa	0.0	0.0	0.0	0.0	0.0	0.0	0.0	0.0	0.0	0.0	0.0	1.74191198593802E-4	0.0	0.0	1.57449320999803E-4	0.0	0.0	0.0	0.0	0.0	0.0	1.61253910407327E-5	0.0	0.0	0.0	0.0	0.0	0.0	0.0	0.0	0.0	0.0	0.0	0.0	0.0	0.0
Ammoniibacillus	0.0	0.0	0.0	4.34886603318185E-5	0.0	0.0	0.0	0.0	0.0	0.0	0.0	0.0	0.0	0.0	3.14898641999606E-4	0.0	0.0	0.0	0.0	0.0	0.0	0.0	0.0	0.0	0.0	0.0	0.0	0.0	0.0	0.0	0.0	4.69344013517108E-5	0.0	0.0	0.0	0.0
Vulgatibacter	0.0	0.0	0.0	0.0	0.0	0.0	0.0	0.0	0.0	0.0	0.0	0.0	0.0	0.0	2.36173981499705E-4	0.0	0.0	0.0	0.0	0.0	0.0	0.0	0.0	0.0	0.0	0.0	0.0	0.0	0.0	0.0	0.0	1.40803204055132E-4	0.0	0.0	0.0	0.0
Flectobacillus	0.0	0.0	0.0	0.0	0.0	0.0	0.0	0.0	0.0	0.0	0.0	1.10848944559692E-4	0.0	5.1717896115986E-5	1.18086990749852E-4	0.0	0.0	0.0	0.0	0.0	0.0	0.0	0.0	4.80969634783724E-5	0.0	0.0	0.0	1.60738109398357E-5	0.0	3.86003512631965E-5	0.0	0.0	0.0	0.0	0.0	0.0
Craurococcus	0.0	0.0	0.0	2.17443301659092E-5	0.0	0.0	0.0	0.0	0.0	0.0	0.0	0.0	0.0	0.0	0.0	0.0	0.0	3.20507684171728E-5	0.0	0.0	0.0	2.25755474570258E-4	0.0	1.60323211594575E-5	1.63623273774462E-5	6.78901989182828E-5	0.0	0.0	0.0	0.0	0.0	0.0	0.0	0.0	0.0	0.0
Vulcaniibacterium	0.0	0.0	0.0	0.0	0.0	0.0	0.0	0.0	0.0	0.0	0.0	3.32546833679076E-4	0.0	0.0	0.0	0.0	0.0	0.0	0.0	0.0	0.0	0.0	0.0	0.0	0.0	2.26300663060943E-5	0.0	0.0	0.0	0.0	0.0	0.0	0.0	0.0	0.0	0.0
Arcobacter	0.0	0.0	0.0	0.0	0.0	0.0	0.0	1.59365089483498E-5	0.0	0.0	0.0	0.0	0.0	0.0	0.0	0.0	0.0	0.0	0.0	0.0	0.0	0.0	0.0	0.0	1.63623273774462E-5	0.0	0.0	2.89328596917043E-4	0.0	0.0	4.04391693794609E-5	0.0	0.0	0.0	0.0	0.0
Prauserella	0.0	0.0	0.0	0.0	0.0	0.0	0.0	0.0	0.0	0.0	0.0	0.0	0.0	0.0	1.37768155874828E-4	0.0	0.0	0.0	0.0	0.0	0.0	0.0	0.0	0.0	0.0	0.0	0.0	0.0	3.01283467571856E-4	0.0	0.0	0.0	0.0	0.0	0.0	0.0
Nitrosopumilus	0.0	0.0	0.0	0.0	0.0	0.0	4.53157324401537E-4	0.0	0.0	0.0	0.0	0.0	0.0	0.0	0.0	0.0	0.0	0.0	0.0	0.0	0.0	0.0	0.0	0.0	0.0	0.0	0.0	0.0	0.0	0.0	0.0	0.0	0.0	0.0	0.0	0.0
Terrisporobacter	0.0	0.0	0.0	0.0	0.0	0.0	0.0	0.0	0.0	0.0	0.0	0.0	0.0	0.0	0.0	0.0	0.0	0.0	0.0	0.0	0.0	0.0	9.33375646362635E-5	1.44290890435117E-4	0.0	0.0	0.0	0.0	0.0	3.86003512631965E-5	0.0	0.0	1.74372259864488E-4	0.0	0.0	0.0
Armatimonadetes_gp5	0.0	0.0	0.0	0.0	0.0	0.0	0.0	0.0	0.0	0.0	0.0	3.16711270170549E-5	0.0	0.0	0.0	0.0	0.0	0.0	0.0	0.0	0.0	0.0	0.0	2.24452496232405E-4	0.0	0.0	0.0	0.0	0.0	1.15801053789589E-4	2.02195846897305E-5	0.0	2.4910322837784E-5	0.0	0.0	0.0
Sporacetigenium	0.0	0.0	0.0	0.0	0.0	0.0	0.0	0.0	0.0	0.0	0.0	0.0	0.0	0.0	0.0	0.0	0.0	0.0	0.0	0.0	0.0	0.0	0.0	0.0	0.0	0.0	0.0	3.85771462556057E-4	0.0	0.0	0.0	0.0	0.0	0.0	0.0	0.0
Ilumatobacter	0.0	0.0	0.0	0.0	0.0	0.0	0.0	0.0	0.0	0.0	0.0	3.16711270170549E-5	0.0	0.0	1.77130486124779E-4	0.0	0.0	0.0	0.0	0.0	2.43819183693373E-5	0.0	0.0	0.0	1.79985601151908E-4	0.0	0.0	0.0	0.0	3.86003512631965E-5	0.0	0.0	0.0	0.0	0.0	0.0
Murdochiella	0.0	0.0	0.0	0.0	0.0	0.0	0.0	0.0	0.0	0.0	1.78788528927984E-4	0.0	0.0	0.0	0.0	0.0	0.0	0.0	0.0	0.0	0.0	0.0	2.0534264219978E-4	0.0	1.63623273774462E-5	6.78901989182828E-5	0.0	0.0	0.0	0.0	0.0	0.0	0.0	0.0	0.0	0.0
Vibrio	0.0	0.0	0.0	0.0	0.0	0.0	2.75834893113979E-4	0.0	0.0	0.0	0.0	0.0	0.0	0.0	0.0	0.0	0.0	0.0	0.0	0.0	9.75276734773492E-5	8.06269552036637E-5	1.86675129272527E-5	0.0	0.0	0.0	0.0	0.0	2.00855645047904E-5	0.0	0.0	0.0	0.0	0.0	0.0	0.0
Flavonifractor	0.0	0.0	0.0	4.34886603318185E-5	0.0	0.0	0.0	0.0	0.0	0.0	0.0	0.0	0.0	1.72392987053287E-4	0.0	0.0	0.0	0.0	4.67173290145758E-5	0.0	0.0	1.45128519366595E-4	0.0	0.0	0.0	0.0	0.0	0.0	0.0	0.0	0.0	0.0	2.4910322837784E-5	0.0	0.0	0.0
Providencia	0.0	0.0	0.0	6.52329904977277E-5	0.0	0.0	5.91074770958526E-5	0.0	0.0	0.0	0.0	0.0	0.0	0.0	0.0	0.0	0.0	0.0	0.0	0.0	0.0	1.61253910407327E-5	0.0	6.41292846378299E-5	0.0	0.0	0.0	1.28590487518686E-4	0.0	1.15801053789589E-4	0.0	0.0	0.0	0.0	0.0	0.0
Rhodoluna	0.0	0.0	0.0	0.0	0.0	0.0	0.0	0.0	0.0	0.0	0.0	0.0	0.0	0.0	0.0	0.0	0.0	0.0	0.0	0.0	0.0	0.0	0.0	0.0	0.0	0.0	0.0	4.17919084435729E-4	0.0	0.0	0.0	0.0	0.0	0.0	0.0	0.0
Undibacterium	0.0	0.0	0.0	0.0	0.0	0.0	0.0	0.0	0.0	0.0	0.0	0.0	0.0	0.0	0.0	0.0	0.0	0.0	0.0	1.58355635085275E-4	0.0	9.67523462443964E-5	0.0	0.0	3.27246547548923E-5	0.0	0.0	0.0	0.0	0.0	4.04391693794609E-5	0.0	0.0	0.0	9.45686095262113E-5	0.0
Planctopirus	0.0	3.64414164620138E-4	0.0	0.0	0.0	0.0	0.0	0.0	0.0	0.0	0.0	0.0	0.0	0.0	0.0	0.0	0.0	0.0	0.0	0.0	0.0	0.0	0.0	0.0	4.90869821323385E-5	0.0	0.0	0.0	0.0	0.0	0.0	0.0	0.0	0.0	0.0	0.0
Mucilaginibacter	0.0	0.0	0.0	1.08721650829546E-4	0.0	0.0	0.0	0.0	0.0	0.0	1.78788528927984E-5	0.0	0.0	1.03435792231972E-4	5.90434953749262E-5	0.0	0.0	0.0	0.0	0.0	0.0	0.0	2.24010155127032E-4	0.0	0.0	0.0	0.0	0.0	0.0	0.0	0.0	0.0	0.0	0.0	0.0	0.0
Tepidiphilus	0.0	0.0	7.88084167389077E-5	0.0	0.0	0.0	0.0	0.0	1.84484826123051E-4	0.0	0.0	0.0	0.0	0.0	0.0	0.0	0.0	0.0	0.0	0.0	0.0	0.0	0.0	1.2825856927566E-4	0.0	0.0	0.0	0.0	0.0	0.0	6.06587540691914E-5	0.0	2.4910322837784E-5	0.0	0.0	0.0
Thermicanus	0.0	0.0	0.0	0.0	0.0	0.0	0.0	0.0	0.0	0.0	0.0	0.0	0.0	0.0	0.0	0.0	0.0	0.0	0.0	0.0	1.46291510216024E-4	1.61253910407327E-5	0.0	9.61939269567448E-5	4.90869821323385E-5	0.0	0.0	0.0	6.02566935143712E-5	5.79005268947947E-5	2.02195846897305E-5	0.0	1.2455161418892E-4	0.0	0.0	0.0
Millisia	0.0	0.0	0.0	0.0	0.0	0.0	0.0	0.0	0.0	0.0	0.0	3.16711270170549E-5	0.0	0.0	3.54260972249557E-4	0.0	0.0	0.0	0.0	0.0	0.0	0.0	0.0	0.0	6.54493095097847E-5	0.0	0.0	0.0	0.0	7.7200702526393E-5	0.0	0.0	0.0	0.0	0.0	0.0
Runella	0.0	0.0	0.0	0.0	0.0	0.0	0.0	0.0	0.0	0.0	0.0	0.0	0.0	0.0	0.0	0.0	0.0	0.0	0.0	0.0	0.0	0.0	0.0	0.0	4.58145166568493E-4	0.0	0.0	0.0	0.0	0.0	0.0	0.0	0.0	0.0	0.0	0.0
Nautella	0.0	0.0	0.0	0.0	0.0	0.0	0.0	0.0	0.0	0.0	0.0	0.0	0.0	3.44785974106573E-5	0.0	0.0	0.0	0.0	0.0	0.0	0.0	0.0	0.0	0.0	0.0	0.0	0.0	4.17919084435729E-4	0.0	0.0	0.0	0.0	0.0	0.0	0.0	0.0
Aquabacter	0.0	0.0	0.0	0.0	0.0	0.0	0.0	0.0	0.0	0.0	0.0	0.0	0.0	0.0	0.0	0.0	0.0	0.0	0.0	0.0	0.0	1.61253910407327E-4	0.0	0.0	1.63623273774462E-5	0.0	0.0	2.250333531577E-4	0.0	5.79005268947947E-5	0.0	0.0	2.4910322837784E-5	0.0	0.0	0.0
Duganella	0.0	0.0	0.0	2.17443301659092E-5	0.0	0.0	1.97024923652842E-5	0.0	0.0	0.0	0.0	6.33422540341098E-5	0.0	6.89571948213147E-5	0.0	0.0	2.61786957773764E-5	0.0	0.0	0.0	1.95055346954698E-4	6.4501564162931E-5	0.0	1.12226248116202E-4	0.0	0.0	0.0	0.0	0.0	0.0	0.0	0.0	0.0	0.0	0.0	0.0
Acetoanaerobium	0.0	0.0	0.0	0.0	0.0	0.0	0.0	0.0	0.0	0.0	0.0	0.0	0.0	0.0	0.0	0.0	0.0	0.0	0.0	0.0	0.0	0.0	0.0	0.0	0.0	0.0	0.0	4.82214328195072E-4	0.0	0.0	0.0	0.0	0.0	0.0	0.0	0.0
Marinococcus	0.0	0.0	0.0	0.0	0.0	3.70149830213882E-4	0.0	0.0	0.0	0.0	0.0	0.0	0.0	0.0	0.0	0.0	0.0	0.0	0.0	0.0	9.75276734773492E-5	0.0	0.0	0.0	0.0	0.0	0.0	0.0	0.0	0.0	0.0	0.0	7.47309685133519E-5	0.0	0.0	0.0
Reyranella	0.0	0.0	0.0	1.08721650829546E-4	0.0	0.0	0.0	0.0	0.0	0.0	0.0	1.58355635085275E-5	0.0	0.0	0.0	0.0	0.0	0.0	0.0	0.0	0.0	3.22507820814655E-5	0.0	0.0	3.59971202303816E-4	0.0	0.0	0.0	0.0	0.0	0.0	0.0	0.0	0.0	0.0	0.0
Cruoricaptor	0.0	0.0	0.0	0.0	0.0	0.0	0.0	0.0	0.0	0.0	0.0	0.0	0.0	0.0	5.90434953749262E-4	0.0	0.0	0.0	0.0	0.0	0.0	0.0	0.0	0.0	0.0	0.0	0.0	0.0	0.0	0.0	0.0	0.0	0.0	0.0	0.0	0.0
Acidisoma	0.0	0.0	0.0	2.17443301659092E-5	0.0	0.0	0.0	0.0	0.0	0.0	0.0	9.50133810511647E-5	0.0	0.0	0.0	0.0	0.0	0.0	0.0	0.0	2.19437265324036E-4	1.45128519366595E-4	0.0	0.0	0.0	6.78901989182828E-5	0.0	0.0	0.0	0.0	0.0	6.2579201802281E-5	0.0	0.0	0.0	0.0
Rhodanobacter	0.0	0.0	0.0	0.0	0.0	0.0	3.54644862575116E-4	0.0	0.0	0.0	0.0	0.0	0.0	0.0	0.0	0.0	0.0	0.0	0.0	0.0	0.0	0.0	1.12005077563516E-4	6.41292846378299E-5	0.0	0.0	0.0	0.0	0.0	0.0	0.0	3.12896009011405E-5	4.9820645675568E-5	0.0	0.0	0.0
Butyrivibrio	0.0	0.0	0.0	0.0	0.0	0.0	0.0	0.0	0.0	0.0	0.0	0.0	0.0	0.0	0.0	0.0	0.0	0.0	0.0	5.06738032272878E-4	0.0	0.0	0.0	0.0	0.0	0.0	0.0	0.0	0.0	0.0	0.0	0.0	0.0	0.0	0.0	0.0
Vitreoscilla	0.0	0.0	0.0	0.0	0.0	0.0	1.97024923652842E-5	0.0	0.0	0.0	0.0	3.32546833679076E-4	0.0	0.0	0.0	0.0	2.61786957773764E-5	0.0	0.0	0.0	2.43819183693373E-5	3.22507820814655E-5	0.0	0.0	1.63623273774462E-5	2.26300663060943E-5	0.0	1.60738109398357E-5	0.0	0.0	0.0	1.56448004505703E-5	4.9820645675568E-5	0.0	1.57614349210352E-5	0.0
Saccharopolyspora	0.0	0.0	0.0	0.0	0.0	0.0	0.0	0.0	1.10690895673831E-4	0.0	0.0	0.0	0.0	0.0	0.0	0.0	5.23573915547527E-5	1.60253842085864E-5	0.0	0.0	1.95055346954698E-4	0.0	0.0	3.20646423189149E-5	0.0	2.26300663060943E-4	0.0	4.82214328195072E-5	0.0	0.0	0.0	1.56448004505703E-5	0.0	0.0	0.0	0.0
Victivallis	0.0	0.0	0.0	0.0	0.0	0.0	0.0	0.0	0.0	0.0	0.0	0.0	5.25126507749594E-4	0.0	0.0	0.0	0.0	0.0	0.0	0.0	0.0	0.0	0.0	0.0	0.0	0.0	0.0	0.0	0.0	0.0	0.0	0.0	0.0	0.0	0.0	0.0
Thermoactinomyces	0.0	0.0	0.0	0.0	0.0	0.0	0.0	0.0	1.47587860898441E-4	0.0	0.0	0.0	0.0	0.0	4.52666797874434E-4	0.0	0.0	0.0	0.0	0.0	0.0	0.0	3.73350258545054E-5	0.0	0.0	0.0	0.0	0.0	0.0	0.0	0.0	0.0	0.0	0.0	0.0	0.0
Propionispora	0.0	0.0	0.0	0.0	0.0	0.0	0.0	0.0	0.0	0.0	0.0	0.0	0.0	0.0	0.0	0.0	0.0	0.0	0.0	0.0	0.0	0.0	0.0	0.0	0.0	0.0	5.39853921879962E-4	0.0	0.0	0.0	0.0	0.0	0.0	0.0	0.0	0.0
Arsenicicoccus	0.0	0.0	0.0	0.0	0.0	0.0	2.16727416018126E-4	0.0	0.0	0.0	3.57577057855968E-5	0.0	0.0	5.1717896115986E-5	0.0	7.7518178012744E-5	0.0	0.0	0.0	0.0	0.0	0.0	0.0	1.60323211594575E-4	0.0	4.52601326121886E-5	0.0	0.0	2.00855645047904E-5	0.0	0.0	0.0	0.0	0.0	0.0	0.0
Thermoanaerobacterium	0.0	0.0	0.0	0.0	0.0	0.0	0.0	0.0	0.0	0.0	0.0	0.0	0.0	0.0	0.0	0.0	0.0	0.0	0.0	0.0	0.0	1.61253910407327E-5	0.0	4.80969634783724E-5	0.0	4.52601326121886E-5	0.0	0.0	0.0	0.0	0.0	0.0	6.97489039457951E-4	0.0	0.0	0.0
Geminicoccus	0.0	0.0	0.0	2.17443301659092E-5	0.0	0.0	2.36429908383411E-4	0.0	0.0	0.0	1.43030823142387E-4	0.0	0.0	0.0	0.0	0.0	3.40323045105893E-4	0.0	0.0	0.0	0.0	0.0	0.0	0.0	0.0	0.0	0.0	0.0	0.0	0.0	0.0	0.0	0.0	0.0	0.0	0.0
Marmoricola	0.0	0.0	0.0	0.0	0.0	0.0	9.8512461826421E-5	0.0	0.0	0.0	0.0	3.16711270170549E-5	0.0	0.0	0.0	0.0	0.0	0.0	0.0	0.0	1.21909591846687E-4	4.83761731221982E-5	0.0	4.80969634783724E-5	0.0	6.78901989182828E-5	0.0	1.28590487518686E-4	0.0	0.0	0.0	0.0	2.4910322837784E-5	7.83760482796457E-5	0.0	0.0
Shewanella	0.0	0.0	0.0	0.0	0.0	0.0	0.0	0.0	0.0	0.0	0.0	1.90026762102329E-4	0.0	0.0	0.0	0.0	0.0	0.0	0.0	0.0	7.31457551080119E-5	0.0	3.73350258545054E-5	0.0	0.0	0.0	0.0	0.0	0.0	3.86003512631965E-4	0.0	0.0	0.0	0.0	0.0	0.0
Kaistia	0.0	0.0	0.0	0.0	0.0	0.0	0.0	0.0	0.0	0.0	0.0	0.0	0.0	0.0	0.0	0.0	0.0	0.0	0.0	5.06738032272878E-4	0.0	0.0	0.0	0.0	8.18116368872308E-5	0.0	0.0	0.0	0.0	0.0	0.0	0.0	0.0	0.0	0.0	0.0
Johnsonella	0.0	0.0	0.0	0.0	0.0	0.0	0.0	0.0	0.0	0.0	0.0	0.0	0.0	0.0	0.0	0.0	0.0	0.0	0.0	6.01751413324043E-4	0.0	0.0	0.0	0.0	0.0	0.0	0.0	0.0	0.0	0.0	0.0	0.0	0.0	0.0	0.0	0.0
Prosthecomicrobium	0.0	0.0	2.20663566868942E-4	8.6977320663637E-5	0.0	0.0	0.0	0.0	0.0	0.0	0.0	0.0	0.0	0.0	0.0	0.0	0.0	0.0	0.0	0.0	0.0	2.25755474570258E-4	0.0	0.0	0.0	0.0	0.0	0.0	1.20513387028742E-4	0.0	0.0	0.0	0.0	0.0	0.0	0.0
Conexibacter	0.0	0.0	0.0	0.0	0.0	0.0	0.0	0.0	0.0	0.0	0.0	0.0	0.0	0.0	1.37768155874828E-4	0.0	4.71216523992775E-4	0.0	0.0	0.0	0.0	0.0	1.86675129272527E-4	0.0	0.0	0.0	0.0	0.0	0.0	0.0	0.0	4.69344013517108E-5	2.4910322837784E-5	0.0	0.0	0.0
Petrimonas	0.0	0.0	0.0	2.17443301659092E-5	0.0	0.0	5.91074770958526E-5	0.0	0.0	0.0	0.0	0.0	0.0	0.0	6.10116118874237E-4	0.0	0.0	0.0	0.0	0.0	0.0	0.0	0.0	6.41292846378299E-5	0.0	0.0	0.0	0.0	0.0	0.0	0.0	0.0	0.0	0.0	0.0	0.0
Gracilibacillus	0.0	0.0	0.0	0.0	0.0	0.0	9.8512461826421E-5	0.0	0.0	0.0	0.0	0.0	0.0	0.0	3.34579807124582E-4	0.0	0.0	0.0	0.0	0.0	4.14492612278734E-4	0.0	0.0	0.0	0.0	0.0	0.0	0.0	0.0	0.0	0.0	0.0	0.0	0.0	0.0	0.0
Hydrogenibacillus	0.0	0.0	0.0	0.0	0.0	0.0	0.0	5.73714322140592E-4	0.0	0.0	0.0	0.0	3.18258489545209E-5	0.0	0.0	0.0	0.0	0.0	0.0	1.58355635085275E-5	0.0	0.0	0.0	0.0	0.0	0.0	0.0	0.0	0.0	0.0	0.0	0.0	0.0	0.0	0.0	0.0
Mogibacterium	0.0	0.0	0.0	0.0	0.0	0.0	0.0	0.0	0.0	0.0	0.0	7.91778175426373E-5	0.0	0.0	0.0	0.0	0.0	0.0	0.0	0.0	2.43819183693373E-5	0.0	3.92017771472307E-4	0.0	8.18116368872308E-5	0.0	0.0	0.0	0.0	1.35101229421188E-4	0.0	1.56448004505703E-5	0.0	0.0	0.0	0.0
Hansschlegelia	0.0	0.0	0.0	0.0	0.0	0.0	0.0	0.0	0.0	0.0	0.0	0.0	0.0	5.1717896115986E-5	0.0	0.0	0.0	0.0	0.0	0.0	0.0	0.0	1.30672590490769E-4	0.0	9.8173964264677E-5	0.0	0.0	0.0	0.0	4.63204215158358E-4	0.0	0.0	0.0	0.0	0.0	0.0
Gemmatimonas	0.0	0.0	0.0	0.0	0.0	0.0	5.91074770958526E-5	3.34666687915345E-4	0.0	0.0	0.0	3.16711270170549E-5	0.0	0.0	0.0	0.0	0.0	3.20507684171728E-5	0.0	0.0	0.0	1.61253910407327E-5	0.0	1.60323211594575E-5	0.0	0.0	0.0	0.0	0.0	1.15801053789589E-4	0.0	0.0	7.47309685133519E-5	0.0	1.57614349210352E-5	0.0
GpXIII	0.0	0.0	0.0	0.0	0.0	0.0	0.0	0.0	0.0	0.0	2.14546234713581E-4	1.58355635085275E-5	0.0	0.0	0.0	3.10072712050976E-5	0.0	0.0	7.7862215024293E-5	0.0	0.0	0.0	3.73350258545054E-5	0.0	0.0	1.13150331530471E-4	0.0	0.0	0.0	0.0	0.0	2.19027206307984E-4	0.0	0.0	0.0	0.0
Polyangium	0.0	0.0	0.0	1.52210311161365E-4	0.0	0.0	0.0	0.0	0.0	0.0	0.0	0.0	0.0	4.65461065043874E-4	0.0	0.0	5.23573915547527E-5	0.0	0.0	0.0	0.0	0.0	0.0	1.60323211594575E-5	0.0	0.0	0.0	0.0	0.0	0.0	0.0	6.2579201802281E-5	0.0	0.0	0.0	0.0
Alishewanella	0.0	0.0	0.0	0.0	0.0	0.0	0.0	0.0	0.0	0.0	0.0	0.0	1.43216320295344E-4	0.0	0.0	0.0	0.0	0.0	0.0	0.0	0.0	0.0	0.0	1.60323211594575E-5	0.0	0.0	0.0	0.0	1.40598951533533E-4	0.0	0.0	0.0	9.96412913511359E-5	0.0	3.30990133341739E-4	0.0
Odoribacter	0.0	0.0	0.0	0.0	0.0	0.0	0.0	0.0	0.0	0.0	0.0	0.0	0.0	0.0	0.0	0.0	0.0	0.0	0.0	0.0	0.0	0.0	2.42677668054285E-4	4.80969634783724E-4	0.0	0.0	0.0	0.0	0.0	0.0	0.0	0.0	0.0	0.0	0.0	0.0
Gluconobacter	0.0	0.0	0.0	0.0	0.0	0.0	0.0	0.0	0.0	0.0	0.0	0.0	0.0	0.0	0.0	0.0	0.0	0.0	0.0	0.0	0.0	0.0	0.0	0.0	0.0	0.0	0.0	0.0	0.0	0.0	0.0	0.0	0.0	6.74034015204953E-4	0.0	0.0
Ruegeria	0.0	0.0	0.0	2.17443301659092E-5	0.0	0.0	1.97024923652842E-5	0.0	0.0	0.0	1.78788528927984E-5	0.0	0.0	0.0	3.93623302499508E-4	0.0	0.0	0.0	0.0	1.58355635085275E-5	0.0	0.0	1.86675129272527E-5	1.60323211594575E-4	0.0	0.0	0.0	1.60738109398357E-5	0.0	0.0	4.04391693794609E-5	7.82240022528513E-5	0.0	0.0	0.0	0.0
Dokdonella	0.0	9.50645646835142E-5	1.89140200173379E-4	4.34886603318185E-5	0.0	0.0	0.0	0.0	0.0	0.0	0.0	0.0	0.0	0.0	0.0	0.0	0.0	0.0	0.0	0.0	0.0	2.25755474570258E-4	0.0	0.0	3.27246547548923E-5	0.0	0.0	0.0	0.0	0.0	1.61756677517844E-4	0.0	0.0	0.0	0.0	0.0
Desulfovirga	0.0	0.0	0.0	0.0	0.0	0.0	0.0	0.0	8.11733234941426E-4	0.0	0.0	0.0	0.0	0.0	0.0	0.0	0.0	0.0	0.0	0.0	0.0	0.0	0.0	0.0	0.0	0.0	0.0	0.0	0.0	0.0	0.0	0.0	0.0	0.0	0.0	0.0
Myroides	0.0	0.0	0.0	0.0	0.0	0.0	0.0	0.0	0.0	0.0	0.0	0.0	0.0	0.0	0.0	0.0	0.0	0.0	0.0	0.0	5.12020285756083E-4	0.0	9.33375646362635E-5	3.20646423189149E-5	0.0	1.35780397836566E-4	0.0	9.64428656390143E-5	0.0	0.0	0.0	0.0	9.96412913511359E-5	0.0	0.0	0.0
Magnetospirillum	0.0	0.0	0.0	0.0	0.0	0.0	0.0	0.0	0.0	0.0	0.0	0.0	0.0	0.0	0.0	0.0	7.85360873321291E-5	0.0	0.0	0.0	0.0	0.0	0.0	0.0	0.0	6.78901989182828E-5	0.0	8.03690546991786E-5	0.0	6.36905795842742E-4	0.0	0.0	0.0	0.0	0.0	0.0
Kingella	0.0	0.0	0.0	0.0	0.0	0.0	0.0	0.0	0.0	4.69557051181719E-5	0.0	0.0	0.0	1.72392987053287E-5	4.92029128124385E-4	0.0	0.0	0.0	0.0	1.58355635085275E-5	0.0	0.0	0.0	3.20646423189149E-5	3.27246547548923E-5	9.05202652243771E-5	0.0	9.64428656390143E-5	0.0	1.93001756315982E-5	0.0	0.0	0.0	0.0	0.0	0.0
Akkermansia	0.0	0.0	0.0	0.0	0.0	0.0	0.0	0.0	3.68969652246103E-4	0.0	0.0	3.16711270170549E-5	0.0	1.03435792231972E-4	0.0	0.0	0.0	0.0	0.0	0.0	0.0	1.61253910407327E-5	0.0	1.2825856927566E-4	1.63623273774462E-5	0.0	0.0	0.0	0.0	0.0	0.0	1.56448004505703E-5	1.49461937026704E-4	0.0	0.0	0.0
Moryella	0.0	0.0	0.0	0.0	0.0	0.0	0.0	0.0	0.0	0.0	0.0	0.0	0.0	0.0	0.0	0.0	0.0	0.0	0.0	6.17586976832571E-4	0.0	0.0	0.0	0.0	0.0	4.52601326121886E-5	0.0	0.0	0.0	0.0	0.0	0.0	9.96412913511359E-5	0.0	0.0	0.0
Haliangium	0.0	0.0	0.0	0.0	0.0	0.0	0.0	0.0	0.0	0.0	0.0	0.0	0.0	6.89571948213147E-5	0.0	0.0	2.61786957773764E-5	0.0	0.0	0.0	0.0	0.0	0.0	0.0	5.72681458210616E-4	0.0	0.0	0.0	8.03422580191616E-5	0.0	2.02195846897305E-5	0.0	0.0	0.0	0.0	0.0
Jahnella	0.0	0.0	0.0	2.17443301659092E-5	0.0	0.0	0.0	0.0	0.0	0.0	0.0	0.0	0.0	0.0	0.0	0.0	0.0	0.0	0.0	0.0	0.0	0.0	0.0	0.0	0.0	0.0	0.0	0.0	0.0	0.0	0.0	0.0	0.0	0.0	7.09264571446585E-4	0.0
Nitrososphaera	0.0	0.0	0.0	0.0	0.0	0.0	0.0	0.0	3.87418134858408E-4	0.0	0.0	0.0	0.0	1.20675090937301E-4	0.0	0.0	0.0	0.0	0.0	0.0	0.0	0.0	0.0	4.80969634783724E-5	0.0	1.13150331530471E-4	0.0	0.0	0.0	1.93001756315982E-4	0.0	0.0	0.0	0.0	0.0	0.0
Succinivibrio	0.0	0.0	0.0	0.0	0.0	0.0	0.0	0.0	0.0	0.0	0.0	0.0	0.0	0.0	0.0	0.0	0.0	0.0	0.0	0.0	0.0	1.61253910407327E-5	0.0	4.32872671305352E-4	0.0	0.0	0.0	2.89328596917043E-4	0.0	0.0	0.0	1.56448004505703E-5	0.0	0.0	0.0	0.0
Gaiella	0.0	0.0	0.0	0.0	0.0	0.0	0.0	0.0	3.68969652246103E-5	0.0	0.0	0.0	0.0	0.0	6.49478449124188E-4	0.0	0.0	0.0	0.0	0.0	0.0	4.83761731221982E-5	0.0	0.0	1.63623273774462E-5	1.35780397836566E-4	0.0	0.0	0.0	3.86003512631965E-5	0.0	0.0	0.0	0.0	0.0	0.0
Pseudolabrys	0.0	0.0	0.0	4.34886603318185E-5	0.0	0.0	0.0	0.0	0.0	0.0	0.0	0.0	0.0	0.0	0.0	0.0	0.0	0.0	0.0	0.0	2.43819183693373E-5	0.0	0.0	0.0	6.54493095097847E-4	2.26300663060943E-5	0.0	6.42952437593429E-5	0.0	0.0	0.0	0.0	0.0	0.0	0.0	0.0
Camelimonas	0.0	0.0	0.0	0.0	0.0	0.0	0.0	0.0	0.0	0.0	0.0	0.0	0.0	0.0	0.0	0.0	0.0	0.0	0.0	0.0	0.0	0.0	0.0	0.0	8.18116368872308E-5	0.0	0.0	6.91173870412936E-4	0.0	0.0	0.0	0.0	0.0	0.0	0.0	0.0
Parapedobacter	0.0	0.0	0.0	0.0	0.0	0.0	0.0	0.0	0.0	0.0	0.0	0.0	0.0	0.0	8.65971265498918E-4	0.0	0.0	0.0	0.0	0.0	0.0	0.0	0.0	0.0	0.0	9.05202652243771E-5	0.0	0.0	0.0	0.0	0.0	0.0	0.0	0.0	0.0	0.0
Aequorivita	0.0	0.0	0.0	0.0	0.0	0.0	5.91074770958526E-5	0.0	0.0	0.0	0.0	0.0	0.0	0.0	9.05333595748868E-4	0.0	0.0	0.0	0.0	0.0	0.0	0.0	0.0	0.0	0.0	0.0	0.0	0.0	0.0	0.0	0.0	0.0	0.0	0.0	0.0	0.0
Atopostipes	0.0	0.0	0.0	0.0	0.0	0.0	0.0	0.0	0.0	0.0	0.0	0.0	0.0	0.0	1.96811651249754E-5	0.0	0.0	0.0	0.0	0.0	0.0	0.0	0.0	0.0	0.0	2.26300663060943E-5	0.0	0.0	0.0	0.0	0.0	0.0	2.24192905540056E-4	0.0	6.14695961920373E-4	0.0
Chishuiella	0.0	0.0	0.0	0.0	0.0	0.0	0.0	0.0	0.0	0.0	0.0	0.0	0.0	0.0	0.0	0.0	0.0	0.0	0.0	0.0	0.0	0.0	0.0	0.0	1.63623273774462E-5	0.0	0.0	0.0	0.0	9.45708605948314E-4	0.0	0.0	0.0	0.0	0.0	0.0
Paraprevotella	0.0	0.0	0.0	0.0	0.0	0.0	1.57619938922274E-4	0.0	0.0	0.0	0.0	0.0	0.0	1.03435792231972E-4	0.0	0.0	0.0	0.0	0.0	0.0	0.0	0.0	0.0	4.16840350145894E-4	0.0	0.0	0.0	0.0	0.0	0.0	0.0	0.0	2.4910322837784E-4	0.0	0.0	0.0
Iamia	0.0	0.0	0.0	0.0	0.0	0.0	0.0	0.0	0.0	0.0	0.0	0.0	0.0	0.0	0.0	0.0	0.0	0.0	0.0	0.0	0.0	0.0	0.0	1.60323211594575E-5	7.36304731985078E-4	0.0	0.0	1.60738109398357E-5	0.0	0.0	8.08783387589219E-5	0.0	0.0	0.0	0.0	0.0
Tepidisphaera	0.0	0.0	0.0	0.0	0.0	0.0	0.0	0.0	0.0	0.0	0.0	0.0	0.0	0.0	0.0	0.0	5.23573915547527E-5	0.0	0.0	3.95889087713186E-4	0.0	0.0	0.0	0.0	8.18116368872308E-5	0.0	0.0	1.28590487518686E-4	0.0	1.35101229421188E-4	0.0	6.2579201802281E-5	0.0	0.0	0.0	0.0
Catellicoccus	4.65708342388773E-5	0.0	0.0	0.0	0.0	0.0	0.0	0.0	0.0	0.0	0.0	0.0	0.0	0.0	9.44695925998819E-4	0.0	0.0	0.0	0.0	0.0	0.0	0.0	0.0	0.0	0.0	0.0	0.0	0.0	0.0	0.0	0.0	0.0	2.4910322837784E-5	0.0	0.0	0.0
Mobiluncus	0.0	0.0	0.0	1.08721650829546E-4	0.0	0.0	0.0	0.0	0.0	0.0	1.78788528927984E-4	0.0	0.0	3.79264571517231E-4	0.0	0.0	0.0	0.0	0.0	0.0	0.0	0.0	2.61345180981538E-4	0.0	0.0	0.0	0.0	0.0	0.0	0.0	0.0	0.0	2.4910322837784E-5	0.0	0.0	0.0
Ramlibacter	1.55236114129591E-5	0.0	0.0	0.0	0.0	0.0	0.0	0.0	0.0	0.0	0.0	0.0	0.0	0.0	0.0	0.0	0.0	0.0	0.0	0.0	2.43819183693373E-5	1.93504692488793E-4	0.0	2.40484817391862E-4	3.27246547548923E-5	0.0	0.0	0.0	2.20941209552694E-4	0.0	0.0	1.56448004505703E-4	0.0	0.0	0.0	0.0
Sporomusa	0.0	8.39736988037709E-4	0.0	0.0	0.0	0.0	0.0	0.0	0.0	0.0	0.0	0.0	0.0	0.0	0.0	0.0	0.0	0.0	0.0	0.0	0.0	0.0	0.0	0.0	0.0	0.0	0.0	0.0	0.0	0.0	0.0	0.0	0.0	0.0	0.0	0.0
Butyricimonas	0.0	0.0	0.0	0.0	0.0	0.0	0.0	0.0	0.0	0.0	0.0	0.0	0.0	0.0	0.0	0.0	0.0	0.0	0.0	0.0	0.0	6.4501564162931E-5	1.12005077563516E-4	1.60323211594575E-4	0.0	6.78901989182828E-5	0.0	0.0	0.0	0.0	0.0	0.0	1.74372259864488E-4	0.0	3.6251300318381E-4	0.0
Negativicoccus	0.0	0.0	0.0	0.0	0.0	0.0	0.0	0.0	5.53454478369154E-5	0.0	0.0	0.0	0.0	0.0	0.0	0.0	0.0	0.0	2.33586645072879E-4	0.0	3.90110693909397E-4	0.0	1.30672590490769E-4	0.0	0.0	2.71560795673131E-4	0.0	0.0	0.0	0.0	0.0	0.0	0.0	0.0	0.0	0.0
Larkinella	0.0	0.0	0.0	0.0	0.0	0.0	0.0	0.0	0.0	0.0	0.0	0.0	0.0	3.44785974106573E-5	0.0	0.0	0.0	0.0	0.0	0.0	0.0	0.0	0.0	1.60323211594575E-4	3.76333529681262E-4	1.13150331530471E-4	0.0	0.0	0.0	0.0	0.0	0.0	3.23834196891192E-4	0.0	0.0	0.0
Lacibacter	0.0	8.55581082151628E-4	0.0	0.0	0.0	0.0	0.0	0.0	0.0	0.0	0.0	0.0	0.0	0.0	0.0	0.0	0.0	0.0	0.0	0.0	0.0	0.0	0.0	0.0	0.0	0.0	0.0	0.0	0.0	0.0	0.0	0.0	0.0	0.0	0.0	0.0
Tolumonas	0.0	0.0	0.0	0.0	0.0	0.0	0.0	0.0	0.0	0.0	0.0	6.33422540341098E-5	0.0	0.0	0.0	0.0	0.0	0.0	0.0	0.0	9.75276734773492E-5	1.61253910407327E-5	0.0	0.0	0.0	0.0	0.0	3.21476218796715E-5	5.42310241629341E-4	3.08802810105572E-4	0.0	0.0	0.0	0.0	0.0	0.0
Paracraurococcus	0.0	0.0	0.0	0.0	0.0	0.0	0.0	0.0	0.0	0.0	0.0	0.0	0.0	0.0	0.0	0.0	2.61786957773764E-5	1.60253842085864E-5	0.0	0.0	0.0	0.0	8.9604062050813E-4	0.0	3.27246547548923E-5	4.52601326121886E-5	0.0	0.0	0.0	0.0	0.0	0.0	0.0	0.0	0.0	0.0
Sandaracinus	0.0	0.0	0.0	0.0	0.0	0.0	0.0	0.0	0.0	0.0	0.0	1.58355635085275E-5	0.0	0.0	0.0	0.0	0.0	0.0	0.0	0.0	0.0	0.0	0.0	0.0	0.0	0.0	0.0	0.0	0.0	0.0	0.00109185757324545	0.0	0.0	0.0	0.0	0.0
Oribacterium	0.0	0.0	0.0	0.0	0.0	0.0	0.0	0.0	0.0	0.0	0.0	3.16711270170549E-5	0.0	0.0	1.18086990749852E-4	1.55036356025488E-5	0.0	0.0	0.0	0.0	4.38874530648071E-4	1.93504692488793E-4	0.0	3.20646423189149E-5	1.63623273774462E-5	0.0	0.0	0.0	0.0	2.31602107579179E-4	0.0	0.0	0.0	1.56752096559291E-5	0.0	0.0
Alloiococcus	0.0	0.0	0.0	0.0	0.0	0.0	0.0	0.0	8.67078682778341E-4	0.0	1.43030823142387E-4	0.0	0.0	0.0	0.0	0.0	0.0	0.0	0.0	0.0	0.0	0.0	0.0	0.0	0.0	0.0	0.0	0.0	0.0	0.0	0.0	0.0	0.0	0.0	0.0	0.0
Olsenella	0.0	0.0	0.0	0.0	0.0	4.18430242850476E-4	0.0	0.0	9.22424130615257E-5	0.0	3.57577057855968E-5	0.0	0.0	1.72392987053287E-5	0.0	0.0	0.0	0.0	0.0	0.0	7.31457551080119E-5	4.83761731221982E-5	0.0	0.0	0.0	0.0	0.0	1.76811920338193E-4	0.0	0.0	0.0	9.38688027034215E-5	0.0	0.0	0.0	0.0
Oceanobacillus	0.0	0.0	0.0	0.0	0.0	0.0	3.34942370209832E-4	0.0	0.0	0.0	0.0	0.0	0.0	0.0	6.88840779374139E-4	0.0	0.0	0.0	0.0	0.0	0.0	0.0	7.46700517090108E-5	0.0	0.0	0.0	0.0	0.0	0.0	0.0	0.0	0.0	4.9820645675568E-5	0.0	0.0	0.0
Coprobacter	0.0	0.0	0.0	0.0	0.0	0.0	0.0	0.0	0.0	0.0	0.0	0.0	0.0	0.0	0.0	0.0	0.0	0.0	0.0	0.0	0.0	7.0951720579224E-4	0.0	1.76355532754032E-4	0.0	0.0	0.0	0.0	0.0	0.0	0.0	0.0	1.2455161418892E-4	0.0	0.0	0.0
Megasphaera	0.0	0.0	0.0	0.0	0.0	0.0	0.0	0.0	0.0	4.69557051181719E-5	3.57577057855968E-5	4.75066905255824E-5	0.0	2.5858948057993E-4	0.0	0.0	0.0	1.60253842085864E-5	0.0	0.0	0.0	3.22507820814655E-5	7.46700517090108E-5	2.40484817391862E-4	1.14536291642123E-4	0.0	0.0	0.0	0.0	0.0	0.0	6.2579201802281E-5	1.2455161418892E-4	0.0	0.0	0.0
Caldicellulosiruptor	0.0	0.0	0.0	0.0	0.0	0.0	0.0	5.41841304243892E-4	0.0	0.0	0.0	0.0	0.0	0.0	0.0	0.0	0.0	0.0	1.55724430048586E-5	1.2668450806822E-4	0.0	0.0	0.0	0.0	0.0	6.78901989182828E-5	0.0	0.0	0.0	0.0	0.0	0.0	1.99282582702272E-4	0.0	1.41852914289317E-4	0.0
Fretibacterium	0.0	0.0	0.0	0.0	0.0	0.0	0.0	0.0	0.0	0.0	0.0	0.0	0.0	0.0	0.0	0.0	0.0	0.0	0.0	9.02627119986065E-4	1.21909591846687E-4	0.0	0.0	0.0	0.0	2.26300663060943E-5	0.0	0.0	0.0	0.0	0.0	0.0	0.0	0.0	0.0	0.0
Parasegetibacter	0.0	0.0	0.0	0.0	0.0	0.0	0.0	0.0	0.0	0.0	0.0	0.0	0.0	6.89571948213147E-5	0.0	0.0	0.0	0.0	0.0	0.0	0.0	1.45128519366595E-4	0.0	0.0	6.70855422475293E-4	0.0	0.0	0.0	0.0	0.0	0.0	1.56448004505703E-4	0.0	0.0	0.0	0.0
Aeromicrobium	0.0	0.0	0.0	0.0	0.0	0.0	0.0	0.0	0.0	0.0	0.0	0.0	0.0	1.55153688347958E-4	1.18086990749852E-4	0.0	0.0	0.0	0.0	0.0	1.70673428585361E-4	3.22507820814655E-5	0.0	0.0	6.54493095097847E-5	0.0	0.0	1.44664298458522E-4	1.20513387028742E-4	1.93001756315982E-5	3.63952524415149E-4	0.0	7.47309685133519E-5	0.0	0.0	0.0
Sporosarcina	0.0	0.0	0.0	0.0	0.0	0.0	0.0	0.0	0.0	0.0	0.0	0.0	0.0	0.0	0.00123991340287345	0.0	0.0	0.0	0.0	0.0	0.0	0.0	0.0	0.0	3.27246547548923E-5	0.0	0.0	0.0	0.0	0.0	0.0	0.0	0.0	0.0	0.0	0.0
Taibaiella	0.0	0.0	0.0	0.0	0.0	0.0	0.0	0.0	7.37939304492205E-5	0.0	0.0	1.58355635085275E-5	0.0	0.0	0.0	0.0	0.0	1.60253842085864E-5	0.0	0.0	0.0	0.0	0.0	0.0	8.18116368872308E-4	9.05202652243771E-5	0.0	0.0	1.40598951533533E-4	0.0	0.0	0.0	0.0	0.0	0.0	0.0
Subdoligranulum	0.0	0.0	0.0	0.0	0.0	0.0	0.0	0.0	0.0	4.69557051181719E-5	0.0	0.0	0.0	0.0	0.0	0.0	2.61786957773764E-5	0.0	4.67173290145758E-5	0.0	0.0	1.7737930144806E-4	5.60025387817581E-5	1.76355532754032E-4	0.0	0.0	0.0	4.33992895375565E-4	0.0	0.0	6.06587540691914E-5	0.0	1.49461937026704E-4	0.0	0.0	0.0
Chromohalobacter	0.0	0.0	0.0	0.0	0.0	0.0	0.0	0.0	0.0	1.56519017060573E-5	0.0	0.0	0.0	1.72392987053287E-4	3.93623302499508E-4	0.0	0.0	0.0	0.0	0.0	0.0	2.25755474570258E-4	0.0	1.60323211594575E-5	3.27246547548923E-5	0.0	0.0	2.250333531577E-4	0.0	0.0	0.0	7.82240022528513E-5	7.47309685133519E-5	0.0	0.0	0.0
Intestinimonas	0.0	0.0	1.57616833477815E-5	4.34886603318185E-5	0.0	0.0	0.0	0.0	0.0	0.0	0.0	0.0	0.0	2.93068077990587E-4	0.0010431017516237	0.0	0.0	0.0	0.0	0.0	0.0	0.0	0.0	0.0	0.0	0.0	0.0	0.0	0.0	0.0	0.0	0.0	0.0	0.0	0.0	0.0
Cellulomonas	0.0	0.0	0.0	0.0	0.0	1.60934708788644E-5	0.0	0.0	0.0	0.0	0.0	0.0	0.0	0.0	8.46290100373942E-4	0.0	0.0	0.0	0.0	0.0	1.70673428585361E-4	0.0	0.0	6.41292846378299E-5	0.0	0.0	0.0	1.28590487518686E-4	0.0	0.0	0.0	0.0	0.0	0.0	1.73375784131387E-4	0.0
Opitutus	0.0	0.0	0.0	0.0	0.0	0.0	0.0	0.0	0.0	0.0	0.0	0.0	0.0	3.44785974106573E-5	0.0	0.0	0.0	0.0	0.0	0.0	0.0	6.4501564162931E-5	0.0	0.0	9.98101970024216E-4	1.35780397836566E-4	0.0	0.0	0.0	0.0	0.0	0.0	2.4910322837784E-5	0.0	0.0	0.0
Clostridium_XI	0.0	0.0	0.0	0.0	0.0	0.0	5.91074770958526E-5	0.0	1.29139378286136E-4	3.13038034121146E-5	0.0	1.58355635085275E-5	0.0	0.0	0.0	0.0	7.85360873321291E-5	1.60253842085864E-5	0.0	0.0	0.0	8.06269552036637E-5	0.0	1.9238785391349E-4	0.0	0.0	0.0	0.0	0.0	0.0	0.0	0.0	4.9820645675568E-5	0.0	2.52182958736563E-4	3.7192580080274E-4
Ezakiella	0.0	0.0	0.0	0.0	0.0	0.0	0.0	0.0	0.0	0.0	2.50303940499178E-4	0.0	0.0	0.0	5.31391458374336E-4	0.0	0.0	0.0	0.0	0.0	0.0	0.0	2.61345180981538E-4	0.0	2.61797238039139E-4	0.0	0.0	0.0	0.0	0.0	0.0	0.0	1.2455161418892E-4	0.0	0.0	0.0
Aquihabitans	0.0	0.0	0.0	0.0	0.0	0.0	0.0	0.0	1.84484826123051E-5	0.0	0.0	0.0	0.0	0.0	9.64377091123794E-4	0.0	0.0	0.0	0.0	0.0	0.0	0.0	9.33375646362635E-5	0.0	0.0	0.0	0.0	0.0	0.0	0.0	4.2461127848434E-4	0.0	0.0	0.0	0.0	0.0
Snodgrassella	0.0	0.0	0.0	0.0	0.0	0.0	0.0	0.0	0.00136518771331058	0.0	0.0	0.0	0.0	0.0	0.0	0.0	0.0	0.0	0.0	0.0	0.0	1.61253910407327E-5	0.0	0.0	0.0	2.26300663060943E-5	0.0	0.0	0.0	0.0	0.0	0.0	0.0	0.0	0.0	0.0
Alcaligenes	0.0	0.0	0.0	0.0	0.0	3.21869417577289E-5	3.94049847305684E-5	0.0	0.0	0.0	0.0	0.0	0.0	0.0	0.0	0.0	0.0	0.0	0.0	0.0	0.0	0.0	0.0	3.20646423189149E-5	0.0	4.52601326121886E-5	0.0	1.44664298458522E-4	0.0	0.0	0.0	0.0	0.0	0.0	9.29924660341077E-4	0.0
Streptobacillus	0.0	0.0	0.0	6.52329904977277E-5	0.0	4.02336771971611E-4	0.0	0.0	0.0	0.0	1.78788528927984E-4	0.0	0.0	0.0	0.0	0.0	0.0	0.0	5.29463062165192E-4	4.75066905255824E-5	0.0	0.0	0.0	0.0	0.0	0.0	0.0	0.0	0.0	0.0	0.0	1.56448004505703E-5	1.2455161418892E-4	0.0	0.0	0.0
Piscicoccus	3.10472228259182E-5	0.0	0.0	0.0	0.0	0.0	0.0	0.0	0.0	0.0	0.0	1.10848944559692E-4	0.0	1.72392987053287E-5	0.0	0.0	0.0	1.60253842085864E-5	0.0	0.0	8.28985224557468E-4	0.0	0.0	6.41292846378299E-5	2.61797238039139E-4	6.78901989182828E-5	0.0	0.0	2.41026774057485E-4	0.0	0.0	1.56448004505703E-5	0.0	0.0	0.0	0.0
Nevskia	0.0	0.0	0.0	0.0	0.0	0.0	0.0	0.0	0.0	0.0	1.43030823142387E-4	0.0	0.0	0.0	0.0	0.0	0.0	0.0	0.0	2.53369016136439E-4	0.0	5.48263295384913E-4	1.86675129272527E-5	1.60323211594575E-5	0.0	2.26300663060943E-5	0.0	0.0	3.41454596581437E-4	0.0	4.04391693794609E-5	0.0	2.4910322837784E-5	0.0	0.0	0.0
Clostridium_XlVb	0.0	0.0	0.0	0.0	0.0	0.0	5.91074770958526E-5	0.0	1.84484826123051E-5	3.13038034121146E-5	0.0	0.0	0.0	1.72392987053287E-5	0.0	0.0	0.0	0.0	0.0	4.11724651221714E-4	0.0	1.61253910407327E-4	7.46700517090108E-5	4.48904992464809E-4	0.0	0.0	0.0	0.0	0.0	0.0	1.01097923448652E-4	0.0	7.47309685133519E-5	0.0	0.0	0.0
Gp4	0.0	0.0	0.0	4.34886603318185E-5	0.0	2.73589004940696E-4	5.91074770958526E-5	0.0	2.39830273959967E-4	0.0	3.57577057855968E-5	4.27560214730241E-4	0.0	0.0	0.0	0.0	0.0	0.0	0.0	0.0	0.0	0.0	1.12005077563516E-4	0.0	0.0	0.0	0.0	0.0	3.01283467571856E-4	0.0	0.0	0.0	0.0	0.0	0.0	0.0
Varibaculum	0.0	0.0	0.0	0.0	0.0	0.0	3.15239877844547E-4	0.0	0.0	1.56519017060573E-5	8.9394264463992E-5	0.0	0.0	0.0	0.0	0.0	1.04714783109505E-4	1.60253842085864E-5	0.0	2.05862325610857E-4	7.55839469449456E-4	0.0	9.33375646362635E-5	0.0	6.54493095097847E-5	0.0	0.0	0.0	0.0	7.7200702526393E-5	4.04391693794609E-5	0.0	0.0	0.0	0.0	0.0
Dyella	0.0	0.0	0.0	0.0	0.0	0.0	0.0	0.0	0.0	0.0	1.25151970249589E-4	0.0	0.0	0.0	0.00131863806337335	0.0	0.0	0.0	0.0	0.0	0.0	0.0	0.0	8.01616057972873E-5	0.0	2.26300663060943E-5	0.0	0.0	0.0	0.0	0.0	1.09513603153992E-4	0.0	0.0	0.0	0.0
Caulobacter	0.0	0.0	0.0	0.0	0.0	0.0	0.0	0.0	0.0	0.0	0.0	0.0	0.0	6.89571948213147E-5	0.0	1.55036356025488E-5	0.0	0.0	0.0	0.0	3.16964938801385E-4	0.0	3.73350258545054E-5	1.12226248116202E-4	2.127102559068E-4	6.78901989182828E-5	0.0	2.250333531577E-4	0.0	1.93001756315982E-4	0.0	0.0	4.9820645675568E-4	0.0	0.0	0.0
Arcanobacterium	0.0	0.0	0.0	0.0	0.0	0.00141622543734007	0.0	0.0	0.0	0.0	0.0	0.0	0.0	0.0	0.0	0.0	0.0	0.0	0.0	0.0	0.0	0.0	0.0	0.0	0.0	0.0	0.0	0.0	0.0	0.0	0.0	0.0	2.4910322837784E-5	0.0	0.0	0.0
Facklamia	0.0	0.0	0.0	0.0	0.0	0.0	1.77322431287558E-4	0.0	0.0	0.0	0.0	7.91778175426373E-5	0.0	3.27546675401245E-4	0.0	0.0	7.85360873321291E-5	1.60253842085864E-5	2.02441759063162E-4	1.58355635085275E-5	2.19437265324036E-4	0.0	0.0	0.0	0.0	4.52601326121886E-5	0.0	1.28590487518686E-4	2.61112338562275E-4	0.0	1.21317508138383E-4	0.0	0.0	0.0	0.0	0.0
Gp3	0.0	0.0	0.0	1.08721650829546E-4	0.0	0.0	3.743473549404E-4	0.0	0.0	0.0	0.0	3.16711270170549E-5	0.0	0.0	0.0	0.0	0.0	0.0	0.0	0.0	1.70673428585361E-4	3.22507820814655E-5	9.33375646362635E-5	4.80969634783724E-5	3.76333529681262E-4	0.0	0.0	0.0	2.00855645047904E-5	0.0	0.0	0.0	0.0	0.0	2.20660088894493E-4	1.8596290040137E-4
Flavitalea	0.0	0.0	0.0	0.0	0.0	0.0	1.37917446556989E-4	0.0	0.0	0.0	0.0	0.0	0.0	0.0	0.0	0.0	0.0	0.0	0.0	0.0	0.0	0.0	0.0	8.01616057972873E-5	2.127102559068E-4	0.0	0.0	0.0	0.0	0.0	0.00137493175890167	0.0	0.0	0.0	0.0	0.0
Kineococcus	0.0	0.0	0.0	0.0	0.0	0.00138403849558234	0.0	0.0	0.0	0.0	0.0	0.0	0.0	0.0	0.0	0.0	0.0	0.0	0.0	0.0	0.0	0.0	1.30672590490769E-4	0.0	0.0	0.0	0.0	1.60738109398357E-5	0.0	0.0	0.0	0.0	0.0	0.0	0.0	0.0
Stomatobaculum	0.0	0.0	0.0	0.0	0.0	0.0	0.0	0.0	0.0	0.0	0.0	0.0	0.0	0.0	0.0	0.0	0.0	0.0	0.0	0.00121933839015661	0.0	0.0	0.0	0.0	0.0	0.0	0.0	2.57180975037372E-4	0.0	0.0	0.0	0.0	2.4910322837784E-5	0.0	0.0	0.0
Thermobifida	0.0	0.0	0.0	0.0	0.0	0.0	1.18214954191705E-4	0.0	5.53454478369154E-5	0.0	0.0	1.42520071576747E-4	0.0	0.0	9.44695925998819E-4	1.55036356025488E-5	5.23573915547527E-5	0.0	0.0	0.0	2.43819183693373E-5	0.0	0.0	0.0	0.0	0.0	0.0	3.3755002973655E-4	2.00855645047904E-5	9.65008781579912E-5	0.0	0.0	0.0	0.0	0.0	0.0
Tannerella	0.0	0.0	0.0	0.0	0.0	0.0	0.0	4.78095268450493E-4	0.0	0.0	3.57577057855968E-5	0.0	0.0	0.0	0.0	0.0	7.85360873321291E-5	0.0	0.0	5.06738032272878E-4	4.38874530648071E-4	1.61253910407327E-5	0.0	0.0	1.63623273774462E-5	9.05202652243771E-5	0.0	0.0	0.0	9.65008781579912E-5	0.0	0.0	7.47309685133519E-5	0.0	0.0	0.0
Ochrobactrum	0.0	0.0	0.0	0.0	0.0	0.0	1.37917446556989E-4	6.37460357933991E-5	2.21381791347662E-4	0.0	3.57577057855968E-5	0.0	0.0	0.0	5.70753788624287E-4	0.0	1.57072174664258E-4	0.0	0.0	0.0	0.0	3.22507820814655E-5	0.0	6.41292846378299E-5	1.30898619019569E-4	0.0	0.0	8.03690546991786E-5	0.0	5.79005268947947E-5	0.0	0.0	4.9820645675568E-5	4.70256289677874E-5	0.0	2.01459808768151E-4
Mycoplasma	0.0	0.0	0.0	0.0	0.0	0.0	0.0	0.0	0.0	0.0	0.0	0.0	0.0	0.0	0.0	0.0	0.0	0.0	0.0	0.00134602289822483	0.0	0.0	0.0	0.0	0.0	0.0	0.0	0.0	1.00427822523952E-4	1.93001756315982E-4	0.0	0.0	0.0	0.0	0.0	0.0
Phreatobacter	0.0	0.0	0.0	0.0	0.0	0.0	0.0	0.0	0.0	0.0	0.0	3.64217960696131E-4	0.0	0.0	0.00145640621924818	0.0	0.0	0.0	0.0	0.0	0.0	0.0	0.0	0.0	0.0	0.0	0.0	0.0	1.00427822523952E-4	0.0	0.0	0.0	0.0	0.0	0.0	0.0
Faecalicoccus	0.0	0.0	0.0	6.52329904977277E-5	0.0	0.0	2.95537385479263E-4	0.0	0.0	9.39114102363437E-5	0.0	0.0	0.0	1.20675090937301E-4	3.73942137374533E-4	4.65109068076464E-5	0.0	0.0	0.0	0.0	1.70673428585361E-4	9.67523462443964E-5	0.0	4.00808028986437E-4	0.0	0.0	0.0	1.44664298458522E-4	0.0	0.0	0.0	0.0	4.9820645675568E-5	0.0	0.0	0.0
Filifactor	0.0	0.0	0.0	0.0	0.0	0.0	0.0	0.0	0.0	0.0	0.0	3.16711270170549E-5	0.0	0.0	1.77130486124779E-4	0.0	0.0	0.0	0.0	0.00136185846173336	0.0	0.0	0.0	0.0	0.0	9.05202652243771E-5	0.0	0.0	0.0	0.0	0.0	0.0	4.9820645675568E-5	0.0	0.0	0.0
Rhodopseudomonas	0.0	0.0	0.0	1.30465980995455E-4	0.0	0.0	5.91074770958526E-5	0.0	6.0879992620607E-4	0.0	0.0	0.0	0.0	0.0	7.67565439874041E-4	1.55036356025488E-5	0.0	0.0	0.0	0.0	0.0	4.83761731221982E-5	0.0	4.80969634783724E-5	0.0	0.0	0.0	8.03690546991786E-5	0.0	1.15801053789589E-4	0.0	1.56448004505703E-5	7.47309685133519E-5	0.0	0.0	0.0
Alicyclobacillus	0.0	0.0	0.0	0.0	0.0	0.0	0.0	1.43428580535148E-4	0.0	0.0	0.0	0.0	0.0	0.0	0.0	0.0	0.0	0.0	0.0	0.0	0.0	0.0	0.0	0.0	0.0	0.0	0.0	0.0	0.0	0.0	0.0	0.0	0.0	0.0	0.00154462062226145	0.0
Albibacter	0.0	0.0	0.0	3.47909282654548E-4	0.0	4.18430242850476E-4	0.0	0.0	0.0	0.0	0.0	0.0	0.0	0.0	0.0	0.0	0.0	0.0	0.0	0.0	0.0	0.0	1.12005077563516E-4	0.0	1.14536291642123E-4	1.13150331530471E-4	0.0	0.0	0.0	7.7200702526393E-5	7.07685464140567E-4	1.25158403604562E-4	0.0	0.0	0.0	0.0
Caldibacillus	0.0	0.0	0.0	2.17443301659092E-5	0.0	0.0	0.0	0.0	0.0	0.0	0.0	0.0	0.0	0.0	0.0	0.0	0.0	0.0	0.0	8.7095599296901E-4	0.0	0.0	0.0	0.0	1.63623273774462E-5	1.81040530448754E-4	0.0	0.0	0.0	0.0	2.02195846897305E-5	0.0	0.00107114388202471	0.0	0.0	0.0
Sutterella	0.0	0.0	0.0	0.0	0.0	0.0	5.91074770958526E-5	0.0	0.0	1.09563311942401E-4	7.15154115711936E-5	0.0	0.0	6.89571948213147E-5	2.75536311749656E-4	0.0	0.0	0.0	0.0	0.0	0.0	4.83761731221982E-5	7.46700517090108E-5	6.25260525218841E-4	1.63623273774462E-5	0.0	0.0	1.1251667657885E-4	1.20513387028742E-4	0.0	0.0	0.0	4.48385811080112E-4	0.0	0.0	0.0
Cardiobacterium	0.0	0.0	0.0	0.0	0.0	0.0	0.0	7.96825447417489E-5	1.84484826123051E-5	0.0	1.78788528927984E-5	0.0	0.0	0.0	0.0	0.0	0.0	0.0	0.0	0.0	0.0	8.06269552036637E-5	0.0	8.01616057972873E-5	6.54493095097847E-5	1.13150331530471E-4	0.0	1.44664298458522E-4	0.0	4.63204215158358E-4	0.0	0.0	2.4910322837784E-5	0.0	7.88071746051761E-4	0.0
Salinicola	0.0	0.0	0.0	0.0	0.0	0.0	0.0	0.0	0.0	0.0	0.0	0.0	0.0	0.0	0.0	0.0	0.0	0.0	0.0	0.0	0.0	0.0	0.0	0.0	0.0	0.0	0.0	0.0	0.0	0.002161619670739	0.0	0.0	0.0	0.0	0.0	0.0
Nitrolancea	0.0	0.0	0.0	0.0	0.0	9.65608252731867E-5	7.88099694611368E-5	0.0	4.42763582695323E-4	0.0	0.0	1.58355635085275E-5	0.0	0.0	2.95217476874631E-4	0.0	0.0	0.0	0.0	3.80053524204659E-4	2.6820110206271E-4	0.0	0.0	0.0	0.0	5.43121591346263E-4	0.0	0.0	1.00427822523952E-4	0.0	0.0	0.0	0.0	0.0	0.0	0.0
Sediminibacterium	1.55236114129591E-5	0.0	0.0	8.6977320663637E-5	0.0	0.0	7.88099694611368E-5	0.0	0.0	1.56519017060573E-5	0.0	7.91778175426373E-5	0.0	1.55153688347958E-4	5.90434953749262E-5	1.2402908482039E-4	1.04714783109505E-4	0.0	0.0	0.0	2.19437265324036E-4	4.83761731221982E-5	1.86675129272527E-5	1.12226248116202E-4	3.27246547548923E-5	4.52601326121886E-5	4.76341695776437E-5	3.21476218796715E-5	6.02566935143712E-5	5.40404917684751E-4	6.06587540691914E-5	0.0	2.98923874053408E-4	7.83760482796457E-5	0.0	0.0
Desulfovibrio	0.0	0.0	0.0	0.0	0.0	0.0	0.0	0.0	0.00119915136979983	6.26076068242291E-5	0.0	0.0	0.0	0.0	0.0	0.0	0.0	0.0	1.55724430048586E-4	0.0	0.0	0.0	1.30672590490769E-4	6.41292846378299E-5	0.0	0.0	0.0	2.57180975037372E-4	2.00855645047904E-5	0.0	2.02195846897305E-5	0.0	0.0	0.0	0.0	1.8596290040137E-4
Oligotropha	1.55236114129591E-5	0.0	0.0	2.39187631825002E-4	0.0	0.0	1.97024923652842E-5	0.0	0.0	0.0	0.0	0.0	0.0	0.0	1.96811651249754E-5	0.0	2.61786957773764E-5	0.0	7.47477264233213E-4	0.0	0.0	4.83761731221982E-5	0.0	0.0	7.6902938673997E-4	1.81040530448754E-4	0.0	0.0	0.0	0.0	0.0	0.0	0.0	0.0	0.0	0.0
Kushneria	0.0	0.0	0.0	0.0	0.0	0.0	0.0	0.0	0.0	0.0	0.0	0.0	0.0	0.0	0.0	0.0	0.0	0.0	0.0	0.0	0.0	0.0	0.0	0.0	0.0	0.0	0.0	0.0	0.0	0.00237392160268658	0.0	0.0	0.0	0.0	0.0	0.0
Clavibacter	0.0	0.0	0.0	0.0	0.0	0.00131966461206688	0.0	0.0	1.66036343510746E-4	0.0	0.0	0.0	0.0	3.44785974106573E-5	0.0	0.0	0.0	0.0	0.0	0.0	0.0	1.12877737285129E-4	2.61345180981538E-4	1.60323211594575E-5	4.90869821323385E-5	0.0	0.0	0.0	6.02566935143712E-5	5.79005268947947E-5	0.0	0.0	2.4910322837784E-5	0.0	0.0	0.0
Myxococcus	0.0	0.0	0.0	0.0	0.0	0.0	0.0	0.0	0.0	0.0	0.0	0.0	0.0	0.0	0.0	0.0	0.0	0.0	0.0	0.0	0.0	0.0	0.0	0.0	0.0	0.0	0.0	0.0	0.0	0.0	0.0	0.0	0.0	0.0	0.00200170223497147	0.0
Clostridium_IV	0.0	0.0	0.0	0.0	0.0	0.0	0.0	0.0	0.0	1.56519017060573E-5	0.0	0.0	0.0	0.0	0.00226333398937217	0.0	0.0	0.0	0.0	0.0	0.0	0.0	0.0	1.2825856927566E-4	0.0	0.0	0.0	0.0	0.0	0.0	0.0	6.2579201802281E-5	0.0	0.0	0.0	0.0
Tahibacter	0.0	0.00109324249386041	0.0	0.0	0.0	0.0	0.0	0.0	0.0	0.0	0.0	0.0	0.0	0.0	0.0	0.0	0.0	0.0	0.0	0.0	0.0	3.06382429773922E-4	0.0	0.0	0.0	0.0	0.0	3.21476218796715E-4	2.20941209552694E-4	0.0	0.0	1.09513603153992E-4	4.9820645675568E-5	0.0	0.0	0.0
Nitrospirillum	0.0	0.0	0.0	2.17443301659092E-5	0.0	0.0	5.91074770958526E-5	0.0	0.0	0.0	0.0	0.0	0.0	1.72392987053287E-4	5.1171029324936E-4	0.0	0.0	0.0	0.0	0.0	2.92583020432048E-4	1.61253910407327E-4	0.0	3.20646423189149E-5	0.0	0.0	0.0	0.00102872390014949	0.0	0.0	0.0	3.12896009011405E-5	0.0	0.0	0.0	0.0
Thermomonas	0.0	0.0	0.0	0.00171780208310683	0.0	0.0	0.0	0.0	0.0	0.0	0.0	0.0	0.0	0.0	0.0	0.0	0.0	0.0	0.0	5.22573595781406E-4	2.43819183693373E-5	3.22507820814655E-5	0.0	0.0	1.63623273774462E-5	6.78901989182828E-5	0.0	3.21476218796715E-5	0.0	1.93001756315982E-4	6.06587540691914E-5	1.56448004505703E-5	0.0	0.0	0.0	0.0
Vasilyevaea	0.0	0.0	0.0	0.0	0.0	0.0	0.0	0.0	0.0	0.0	0.0	0.0	0.0	0.0	0.0	0.0	0.0	0.0	0.0	0.0	0.0	0.0	0.0	0.0	0.00175076902938674	0.0	0.0	0.0	0.0	0.0	2.02195846897305E-5	4.38054412615967E-4	0.0	0.0	0.0	0.0
Zavarzinella	0.0	0.0	0.0	2.60931961990911E-4	0.0	0.0	0.0	0.0	0.0	0.0	0.0	7.91778175426373E-5	0.0	1.72392987053287E-5	0.0	0.0	5.23573915547527E-5	0.0	0.0	0.0	7.31457551080119E-5	2.90257038733189E-4	0.0	0.0	0.0	9.05202652243771E-5	0.0	0.0	0.0	7.7200702526393E-5	1.21317508138383E-4	0.00129851843739733	0.0	0.0	0.0	0.0
Nakamurella	0.0	0.0	0.0	0.00110896083846137	0.0	4.82804126365933E-5	1.18214954191705E-4	0.0	0.0	0.0	3.57577057855968E-5	1.10848944559692E-4	0.0	6.89571948213147E-5	5.90434953749262E-5	3.10072712050976E-5	2.61786957773764E-5	0.0	0.0	0.0	0.0	0.0	0.0	3.20646423189149E-5	1.30898619019569E-4	0.0	0.0	1.1251667657885E-4	1.00427822523952E-4	0.0	2.02195846897305E-5	0.0	0.0	5.95657966925308E-4	0.0	0.0
Solobacterium	0.0	0.0	0.0	0.0	0.0	6.27645364275713E-4	0.0	0.0	0.0	0.0	3.57577057855968E-5	0.0	0.0	1.72392987053287E-4	0.0	0.0	2.61786957773764E-5	0.0	0.0	0.00114016057261398	7.31457551080119E-5	0.0	0.0	0.0	0.0	0.0	0.0	3.21476218796715E-5	0.0	1.15801053789589E-4	0.0	3.12896009011405E-5	9.96412913511359E-5	0.0	0.0	0.0
Novispirillum	0.0	0.0	0.0	0.0	0.0	0.0	0.0	0.0	0.0	0.0	0.0	0.0	0.0	0.0	0.0	0.0	0.0	0.0	0.0	0.0	0.0	0.0	0.0	0.0	4.90869821323385E-5	2.26300663060943E-5	0.0	0.0	4.21796854600599E-4	0.0022388203732654	0.0	0.0	0.0	0.0	0.0	0.0
Cobetia	0.0	0.0	0.0	0.0	0.0	0.0	0.0	0.0	0.0	0.0	0.0	0.0	0.0	0.0	0.0	0.0	0.0	0.0	0.0	0.0	0.0	3.22507820814655E-5	0.0	0.0	0.0	0.0	0.0	0.0	0.0	0.00270202458842375	0.0	0.0	0.0	0.0	0.0	0.0
Galbibacter	0.0	0.0	0.0	0.0	0.0	0.0	0.0	0.0	1.66036343510746E-4	0.0	0.0	0.0	0.0	0.0	0.00269631962212163	0.0	0.0	0.0	0.0	0.0	0.0	0.0	0.0	0.0	0.0	0.0	0.0	0.0	0.0	0.0	0.0	0.0	0.0	0.0	0.0	0.0
Amaricoccus	1.39712502716632E-4	0.0	1.41855150130034E-4	1.52210311161365E-4	0.0	0.0	7.88099694611368E-5	0.0	0.0	0.0	1.0727311735679E-4	3.16711270170549E-5	0.0	0.0	2.36173981499705E-4	1.55036356025488E-5	0.0	0.0	0.0	2.53369016136439E-4	9.75276734773492E-5	3.06382429773922E-4	0.0	0.0	1.47260946397016E-4	4.52601326121886E-5	0.0	0.0	2.61112338562275E-4	3.08802810105572E-4	0.0	1.72092804956273E-4	1.49461937026704E-4	0.0	0.0	0.0
Eggerthella	0.0	0.0	0.0	0.0	0.0	0.00223699245216216	0.0	0.0	0.0	0.0	0.0	0.0	0.0	0.0	0.0	0.0	0.0	0.0	0.0	0.0	0.0	0.0	0.0	0.0	0.0	0.0	0.0	1.28590487518686E-4	0.0	0.0	0.0	0.0	0.0	0.0	0.0	0.0
Solimonas	0.0	0.0	0.0	0.0	0.0	0.0	0.0	0.0	0.0	0.0	0.0	0.0	0.0	0.0	0.0	0.0	0.0	0.0	0.0	0.0	0.0	0.0	0.0	0.0	0.00242162445186203	0.0	0.0	0.0	0.0	3.86003512631965E-5	0.0	0.0	0.0	0.0	0.0	0.0
Modestobacter	0.0	0.0	0.0	0.0	0.0	0.0	0.0	0.0	0.0	0.0	0.0	0.0	0.0	0.0	0.0	0.0	0.0	0.0	0.0	0.0	0.0	0.0	0.0	0.0	0.0	0.0	0.0	0.0	0.0	0.0	0.0	3.12896009011405E-5	0.0	0.0	0.00234845380323425	0.0
Calditerricola	0.0	0.0	7.88084167389077E-5	0.0	0.0	3.86243301092747E-4	0.0	0.0	0.0	0.0	0.0	0.0	0.0	0.0	0.0	0.0	0.0	0.0	0.0	0.0	0.0	0.0	0.0	0.0	0.0	0.0	0.00136551286122579	0.0	0.0	0.0	0.0	0.0	0.0	1.09726467591504E-4	4.57081612710021E-4	0.0
Prosthecobacter	0.0	0.0	0.0	0.0	0.0	0.0	0.0	0.0	0.0	0.0	0.0	0.0	0.0	0.0	0.0	0.0	0.0	0.0	0.0	0.00188443205751477	2.6820110206271E-4	0.0	0.0	0.0	2.94521892794031E-4	0.0	0.0	0.0	0.0	0.0	0.0	4.69344013517108E-5	0.0	0.0	0.0	0.0
Parasutterella	0.0	0.0	0.0	0.0	0.0	0.0	8.07802186976653E-4	0.0	0.0	0.0	0.0	0.0	0.0	5.34418259865189E-4	0.0	0.0	0.0	0.0	0.0	0.0	0.0	1.61253910407327E-5	0.0	9.77971590726906E-4	0.0	0.0	0.0	2.41107164097536E-4	0.0	0.0	0.0	0.0	1.49461937026704E-4	0.0	0.0	0.0
Roseimicrobium	0.0	0.0	0.0	0.0	0.0	0.0	0.0	0.0	0.0	0.0	0.0	0.0	0.0	0.0	0.0	0.0	0.0	0.0	0.0	0.0	0.0	0.0	0.0	0.0	0.00253616074350416	0.0	0.0	0.0	0.0	0.0	0.0	0.0	0.0	0.0	0.0	0.0
Ohtaekwangia	0.0	0.0	0.0	8.6977320663637E-5	0.0	0.0	0.0	0.0	0.0	0.0	0.0	1.58355635085275E-4	0.0	0.0	3.93623302499508E-4	0.0	0.0	0.0	0.0	0.0	0.0	0.0	0.0	0.0	0.0	0.0	0.0	0.0	0.0	0.0	0.0	0.0	4.9820645675568E-5	0.0	0.00190713362544526	0.0
Terrimicrobium	0.0	0.0	0.0	4.34886603318185E-5	0.0	0.0	0.0	0.0	0.0	0.0	0.0	0.0	0.0	0.0	0.0	0.0	1.83250870441635E-4	0.0	0.0	0.0	0.0	1.45128519366595E-4	0.0	8.01616057972873E-5	0.00207801557693566	0.0	0.0	0.0	0.0	5.79005268947947E-5	2.02195846897305E-5	4.69344013517108E-5	0.0	0.0	0.0	0.0
WPS-1	0.0	0.0	0.0	4.34886603318185E-5	0.0	0.0	0.0	0.0	0.0	0.0	1.78788528927984E-5	0.0	0.0	0.0	0.0	0.0	2.61786957773764E-5	0.0	0.0	0.00120350282664809	0.0	3.87009384977586E-4	0.0	3.20646423189149E-5	9.8173964264677E-5	0.0	0.0	0.0	0.0	0.0	7.27905048830297E-4	1.87737605406843E-4	0.0	0.0	0.0	0.0
Gp6	0.0	4.75322823417571E-5	0.0	3.04420622322729E-4	0.0	0.0	0.0	0.0	0.0	0.0	0.0	3.16711270170549E-5	0.0	0.0	0.00192875418224759	0.0	0.0	0.0	7.7862215024293E-5	0.0	0.0	2.41880865610991E-4	0.0	0.0	4.09058184436154E-4	0.0	0.0	0.0	0.0	0.0	0.0	0.0	2.4910322837784E-5	0.0	0.0	0.0
Patulibacter	0.0	0.0	0.0	4.34886603318185E-5	0.0	0.0	0.0	0.0	0.0	0.0	0.0	0.0	0.0	0.0	3.93623302499508E-4	0.0	0.0	0.0	0.0	0.0	0.0	0.0	0.0	0.0	0.00209437790431311	6.78901989182828E-5	0.0	4.82214328195072E-5	0.0	3.86003512631965E-5	0.0	9.38688027034215E-5	0.0	0.0	0.0	0.0
Butyricicoccus	0.0	0.0	0.0	6.52329904977277E-5	0.0	0.0	4.92562309132105E-4	0.0	0.0	7.82595085302864E-5	0.0	0.0	0.0	1.03435792231972E-4	0.0	1.55036356025488E-5	0.0	0.0	0.0	0.0	0.0	3.06382429773922E-4	1.68007616345274E-4	8.81777663770161E-4	0.0	0.0	0.0	8.03690546991786E-5	0.0	0.0	0.0	9.38688027034215E-5	7.47309685133519E-4	0.0	0.0	0.0
Oscillibacter	0.0	0.0	0.0	2.17443301659092E-5	0.0	0.0	1.97024923652842E-5	0.0	4.61212065307628E-4	1.56519017060573E-5	0.0	0.0	0.0	8.61964935266433E-5	0.0	0.0	0.0	0.0	6.22897720194344E-5	5.70080286306988E-4	0.0	9.67523462443964E-5	3.17347719763296E-4	4.16840350145894E-4	8.18116368872308E-5	1.35780397836566E-4	0.0	2.41107164097536E-4	0.0	0.0	0.0	0.0	3.98565165404544E-4	0.0	0.0	0.0
Rubrobacter	1.24188891303673E-4	0.0	0.0	4.34886603318185E-5	0.0	1.60934708788644E-4	0.0	0.0	0.0	0.0	0.0	7.91778175426373E-5	0.0	1.72392987053287E-4	0.0	0.0	0.0	0.0	0.0	0.0	0.0	1.29003128325862E-4	0.0	3.20646423189149E-5	9.8173964264677E-5	4.29971259815791E-4	0.0	3.21476218796715E-4	0.0	7.7200702526393E-5	0.0	0.0	2.24192905540056E-4	3.13504193118583E-5	9.29924660341077E-4	0.0
Aggregicoccus	0.0	0.0	0.0	0.0	0.0	0.0	0.0	0.0	0.0	0.0	0.0	0.0	0.0	0.0	0.0	0.0	0.0	0.0	0.0	0.0	0.0	0.0	0.0	1.12226248116202E-4	2.94521892794031E-4	2.26300663060943E-5	0.0	0.0	0.0	1.15801053789589E-4	1.61756677517844E-4	0.00184608645316729	1.74372259864488E-4	0.0	0.0	0.0
Hydrogenobacter	0.0	0.0	0.0	0.0	0.0	0.0	0.0	0.0	0.0	0.0	0.0	0.0	0.0	0.0	0.0	3.10072712050976E-5	0.0	0.0	0.0	0.0	0.0	1.61253910407327E-4	0.0	4.80969634783724E-5	6.54493095097847E-5	2.71560795673131E-4	0.0	4.01845273495893E-4	0.0	0.0	0.0	0.0	0.00278995615783181	0.0	0.0	0.0
Treponema	0.0	0.0	0.0	4.34886603318185E-5	0.0	0.0	2.36429908383411E-4	0.00125898420691963	0.0	0.0	0.0	0.0	0.0	0.0	2.36173981499705E-4	0.0	0.0	0.0	0.0	3.00875706662022E-4	0.0	0.0	3.73350258545054E-5	0.0	0.0	4.52601326121886E-5	0.0	4.33992895375565E-4	0.0	3.86003512631965E-5	0.0	4.69344013517108E-5	2.4910322837784E-4	0.0	0.0	0.0
Niabella	0.0	0.0	0.0	0.0	0.0	0.0	0.0	0.0	0.0	0.0	0.0	0.0	0.0	0.0	0.0	0.0	0.0	0.0	0.0	0.00147270740629305	7.31457551080119E-5	0.0	0.0	0.0	0.00103082662477911	0.0	0.0	0.0	1.40598951533533E-4	0.0	0.0	0.0	1.2455161418892E-4	0.0	0.0	0.0
Turicibacter	0.0	0.0	0.0	0.0	0.0	0.0	3.94049847305684E-5	0.0	0.0	7.82595085302864E-5	0.0	0.0	0.0	0.0	0.00100373942137375	0.0	0.0	0.0	1.71296873053445E-4	0.0	0.0	4.83761731221982E-5	3.73350258545054E-5	3.20646423189149E-5	0.0	0.0	0.0	0.0	0.0	0.0	0.0	1.56448004505703E-5	1.99282582702272E-4	0.0	0.0013870062730511	0.0
Catonella	0.0	0.0	0.0	0.0	0.0	0.00247839451534512	0.0	0.0	0.0	0.0	0.0	0.0	0.0	0.0	0.0	0.0	0.0	1.60253842085864E-5	0.0	1.10848944559692E-4	4.87638367386746E-5	0.0	9.33375646362635E-5	0.0	0.0	0.0	0.0	0.0	0.0	5.79005268947947E-5	0.0	4.69344013517108E-5	0.0	0.0	0.0	0.0
Acetatifactor	0.0	0.0	0.0	0.0	0.0	0.0	0.0	0.0	2.58278756572272E-4	0.0	0.0	1.58355635085275E-5	0.0	3.79264571517231E-4	9.05333595748868E-4	0.0	0.0	0.0	0.0	6.49258103849626E-4	0.0	0.0	0.0	0.0	0.0	9.05202652243771E-5	0.0	6.91173870412936E-4	0.0	0.0	0.0	7.82240022528513E-5	0.0	0.0	0.0	0.0
Thauera	0.0	0.0	0.0	0.0	0.0	0.0	0.0	0.0	0.0	0.0	0.0	4.75066905255824E-5	0.0	0.0	0.0	0.0	0.0	0.0	0.0	0.0	0.0	0.0	0.0	9.61939269567448E-5	0.0	4.52601326121886E-5	0.0	0.00266825261601273	0.0	0.0	0.0	0.0	0.0	0.0	0.0	0.0
Bordetella	6.20944456518364E-5	0.0	0.0	0.0	0.0	0.0	0.0	0.0	0.0	0.0	0.0	0.0	0.0	0.0	0.0	0.0	0.0	0.0	3.11448860097172E-5	0.0	0.0	1.61253910407327E-5	0.0	0.0	4.90869821323385E-5	0.0	9.36805335026993E-4	0.0	0.0	0.00206511879258101	0.0	0.0	1.2455161418892E-4	0.0	0.0	0.0
Jeotgalicoccus	0.0	0.0	0.0	0.0	0.0	0.0	0.0	0.0	0.0	0.0	0.0	1.58355635085275E-5	0.0	3.27546675401245E-4	3.73942137374533E-4	0.0	0.0	4.80761526257592E-5	0.0	0.0	5.60784122494758E-4	1.29003128325862E-4	0.0	2.72549459710777E-4	4.90869821323385E-5	2.26300663060943E-5	0.0	3.53623840676386E-4	1.80770080543114E-4	0.00115801053789589	0.0	0.0	0.0	0.0	0.0	0.0
GpVIII	0.0	0.0	0.0	0.0	0.0	0.0	0.0	0.0	0.0	0.0	0.0	0.0	0.0	0.0	0.0	0.0	0.0	0.0	0.0	0.0	0.0	0.0	0.0	0.0	0.0	0.0	0.0	0.0	0.0	0.0	0.0	0.0	0.0	0.0	0.00296314976515462	0.0
GpI	0.0	0.0	0.0	2.17443301659092E-5	0.0	0.0	1.57619938922274E-4	0.0	0.0	0.0	0.0	0.0	0.0	4.13743168927888E-4	0.0	0.0	0.0	0.0	5.6060794817491E-4	5.06738032272878E-4	0.0	0.0	0.0	1.2825856927566E-4	3.27246547548923E-5	0.0	0.0	0.00106087152202916	0.0	1.35101229421188E-4	4.04391693794609E-5	0.0	4.9820645675568E-5	0.0	0.0	0.0
Gp16	0.0	0.0	0.0	2.17443301659092E-4	0.0	0.00218871203952556	0.0	0.0	0.0	0.0	0.0	0.0	0.0	0.0	0.0	0.0	0.0	0.0	0.0	0.0	2.19437265324036E-4	3.70883993936853E-4	0.0	0.0	9.8173964264677E-5	0.0	0.0	0.0	0.0	0.0	8.08783387589219E-5	0.0	0.0	0.0	0.0	0.0
Cellvibrio	0.0	0.0	0.0	0.0	0.0	0.0	0.0	0.0	0.0	0.0	0.0	3.16711270170549E-5	0.0	6.89571948213147E-5	0.0	0.0	0.0	0.0	0.0	0.0	0.00134100551031355	1.12877737285129E-4	0.0	0.0	0.00101446429740166	2.48930729367037E-4	0.0	0.0	1.80770080543114E-4	3.86003512631965E-5	0.0	7.82240022528513E-5	7.97130330809087E-4	0.0	0.0	0.0
Ensifer	0.0	0.0	0.0	0.0	0.0	0.0	0.0	0.0	0.0	0.0	0.0	0.0	0.0	0.0	0.0	0.0	0.0	0.0	0.0	0.0	0.0	3.22507820814655E-5	0.0	0.0	0.00124353688068591	0.0	0.0	0.0	0.0	0.0	0.00214327597711143	1.09513603153992E-4	0.0	0.0	0.0	0.0
Bacteriovorax	0.0	0.0	0.0	0.0	0.0	0.0	0.0	0.0	0.0	0.0	0.0	0.0	0.0	0.0	0.0	0.0	0.0	0.0	0.0	0.0	2.19437265324036E-4	0.0	0.0	0.0	0.0	0.0	0.0	0.0	0.0	0.0	0.002325252239319	3.12896009011405E-5	0.00122060581905141	0.0	2.67944393657599E-4	0.0
Allobaculum	0.0	0.0	0.0	0.0	0.0	0.0	0.0	0.0	0.0	0.0	0.0	0.0	0.0	0.0	0.0	0.0	0.0	0.0	0.00127694032639841	2.85040143153494E-4	0.0	0.0	0.0	6.41292846378299E-5	0.0	0.0	0.0	0.0	0.0	0.0	0.0	0.0	0.0	2.50803354494866E-4	0.00119786905399868	0.0
Methylotenera	0.0	0.0	0.0	0.0	0.0	0.0	0.0	0.0	0.0	0.0	0.0	0.0	0.0	0.0	0.0	0.0	0.0	0.0	0.0	0.0	0.0	0.0	0.0	1.60323211594575E-5	0.0	1.35780397836566E-4	0.0	0.0	0.0	0.0	0.0	0.0	0.0	2.35128144838937E-4	0.00278977398102323	0.0
Dermabacter	0.0	0.0	0.0	2.39187631825002E-4	0.0	0.0	7.09289725150232E-4	0.0	1.84484826123051E-5	0.0	0.0	4.75066905255824E-5	0.0	3.44785974106573E-4	0.0	1.08525449217842E-4	4.45037828215398E-4	2.72431531545969E-4	4.67173290145758E-5	0.0	0.0	0.0	7.46700517090108E-5	2.24452496232405E-4	4.90869821323385E-5	9.05202652243771E-4	0.0	0.0	1.00427822523952E-4	0.0	2.02195846897305E-5	1.25158403604562E-4	2.74013551215624E-4	0.0	0.0	0.0
Vampirovibrio	0.0	0.00126752752911352	4.72850500433446E-5	0.0	0.0	0.0	0.0	0.0	0.0	0.0	0.0	0.0	0.0	0.0	0.0	0.0	1.83250870441635E-4	0.0	0.0	0.0	0.0	0.0	2.61345180981538E-4	0.0	0.0	0.0	0.0	0.0	8.03422580191616E-5	0.0	0.0	0.0	0.0	0.0	0.00148157488257731	0.0
Alistipes	0.0	0.0	0.0	0.0	0.0	0.0	1.18214954191705E-4	0.0	2.95175721796882E-4	3.13038034121146E-5	0.0	0.0	0.0	2.5858948057993E-4	7.47884274749065E-4	0.0	0.0	0.0	1.0900710103401E-4	0.0	0.0	2.90257038733189E-4	2.0534264219978E-4	7.05422131016129E-4	0.0	0.0	0.0	4.01845273495893E-4	0.0	9.65008781579912E-5	0.0	0.0	3.98565165404544E-4	0.0	0.0	0.0
Turicella	6.20944456518364E-5	0.0	0.0	0.0	0.0	0.0	0.0	0.0	0.00370814500507333	0.0	0.0	0.0	0.0	0.0	0.0	0.0	0.0	0.0	0.0	0.0	0.0	0.0	0.0	0.0	0.0	6.78901989182828E-5	0.0	0.0	0.0	0.0	8.08783387589219E-5	0.0	0.0	0.0	0.0	0.0
Chryseolinea	0.0	0.00220232908183475	2.36425250216723E-4	9.35006197134097E-4	0.0	0.0	0.0	0.0	1.84484826123051E-5	0.0	0.0	0.0	0.0	0.0	0.0	0.0	2.61786957773764E-5	0.0	0.0	0.0	0.0	1.45128519366595E-4	0.0	0.0	1.30898619019569E-4	0.0	0.0	0.0	0.0	0.0	0.0	0.0	0.0	0.0	0.0	0.0
Parvimonas	0.0	0.0	0.0	0.0	0.0	0.00178637526755395	2.16727416018126E-4	1.91238107380197E-4	0.0	0.0	5.36365586783952E-5	0.0	0.0	4.13743168927888E-4	0.0	0.0	0.0	0.0	0.0	0.0	5.12020285756083E-4	9.67523462443964E-5	0.0	3.20646423189149E-5	4.90869821323385E-5	4.52601326121886E-5	0.0	0.0	0.0	2.31602107579179E-4	0.0	4.69344013517108E-5	1.49461937026704E-4	0.0	0.0	0.0
Flavisolibacter	0.0	0.0	0.0	0.0	0.0	0.0	0.0	0.0	0.0	0.0	0.0	0.0	0.0	0.0	0.0	0.0	0.0	0.0	0.0	0.0	0.0	1.29003128325862E-4	0.0	0.0	0.0	6.78901989182828E-5	1.58780565258812E-5	0.0	0.0	0.0	2.42635016276766E-4	4.69344013517108E-5	0.0	3.13504193118583E-4	0.00269520537149702	0.0
Aneurinibacillus	0.0	0.0	9.45701000866893E-5	0.0	1.58820913537895E-5	0.0	0.0	8.44634974262538E-4	0.0	0.0	0.0	0.0	0.0	0.0	0.0	0.0	0.0	0.0	3.73738632116606E-4	1.58355635085275E-5	0.0	0.0	0.0	0.0	0.0	0.0	0.00201651317878692	0.0	0.0	0.0	0.0	0.0	1.99282582702272E-4	0.0	0.0	0.0
Parcubacteria	0.0	0.0	0.0	0.0	0.0	0.0	0.0	0.0	0.0	0.0	1.78788528927984E-5	0.0	0.0	0.0	0.0	0.0	2.61786957773764E-5	0.0	0.0	0.0	0.0	0.0	5.60025387817581E-5	3.20646423189149E-5	0.0	0.0	0.0	1.44664298458522E-4	0.0	0.0	0.0	0.00319153929191633	0.0	0.0	0.0	0.0
Ornithinimicrobium	4.65708342388773E-5	0.0	0.0	0.0	0.0	0.0	1.37917446556989E-4	0.0	0.0	0.0	0.0	4.75066905255824E-5	0.0	6.89571948213147E-5	0.0	0.0	2.61786957773764E-5	1.60253842085864E-5	1.55724430048586E-5	0.0	0.00153606085726825	6.4501564162931E-5	1.86675129272527E-5	1.76355532754032E-4	9.8173964264677E-5	1.35780397836566E-4	0.0	0.0	2.41026774057485E-4	3.86003512631965E-5	4.04391693794609E-5	0.0	4.9820645675568E-5	3.762050317423E-4	0.0011190618793935	0.0
Asticcacaulis	0.0	0.0	0.0	0.0	0.0	0.0	0.0	0.0	0.0	0.0	0.0	0.0	0.0	0.0	1.96811651249754E-5	0.0	0.0	0.0	0.0	0.0	0.0	0.0	0.0	0.0	7.03580077230185E-4	0.0	0.0	1.1251667657885E-4	0.0	1.15801053789589E-4	0.0	0.0	3.48744519728976E-4	0.0	0.00244302241276046	0.0
Tessaracoccus	0.0	0.0	1.57616833477815E-5	0.0	0.0	0.0	0.0	0.0033944764059985	0.0	3.13038034121146E-5	1.78788528927984E-5	0.0	0.0	0.0	0.0	0.0	0.0	1.60253842085864E-5	0.0	0.0	1.46291510216024E-4	0.0	0.0	1.60323211594575E-5	0.0	0.0	0.0	0.0	0.0	0.0	0.0	3.12896009011405E-5	4.9820645675568E-5	0.0	0.0	0.0
Clostridium_XVIII	0.0	0.0	0.0	4.34886603318185E-5	0.0	1.12654296152051E-4	5.51669786227958E-4	0.0	0.0	3.13038034121146E-5	0.0	0.0	0.0	0.0	9.44695925998819E-4	0.0	5.23573915547527E-5	0.0	0.0	0.0	0.0	3.06382429773922E-4	4.29352797326812E-4	7.21454452175586E-4	1.63623273774462E-5	0.0	0.0	6.26878626653593E-4	0.0	0.0	0.0	3.12896009011405E-5	4.23475488242328E-4	0.0	0.0	0.0
Truepera	0.0	0.0	0.0	0.0	0.0	0.0	0.0	0.0	0.0	0.0	0.0	3.16711270170549E-5	0.0	8.61964935266433E-5	0.00106278291674867	0.0	2.61786957773764E-5	0.0	0.0	0.0	0.0	9.67523462443964E-5	0.0	0.0	3.27246547548923E-5	4.52601326121886E-5	0.0	0.0	0.0	0.0	7.68344218209758E-4	3.12896009011405E-5	0.0	0.0	0.00193865649528733	0.0
Collinsella	0.0	0.0	0.0	1.08721650829546E-4	0.0	0.0	2.36429908383411E-4	0.0	3.68969652246103E-5	7.82595085302864E-5	0.0	0.0	0.0	8.61964935266433E-5	6.10116118874237E-4	3.10072712050976E-5	0.0	0.0	1.71296873053445E-4	0.0	2.43819183693373E-5	2.41880865610991E-4	1.86675129272527E-5	7.37486773335043E-4	1.63623273774462E-5	9.05202652243771E-5	0.0	8.35838168871458E-4	4.41882419105389E-4	1.54401405052786E-4	0.0	1.09513603153992E-4	1.49461937026704E-4	0.0	0.0	0.0
SR1	0.0	0.0	0.0	0.0	0.0	3.86243301092747E-4	0.0	0.00194425409169867	5.35005995756849E-4	0.0	3.57577057855968E-5	0.0	0.0	0.0	0.0	0.0	0.0	0.0	0.0	3.16711270170549E-4	4.63256449017409E-4	0.0	0.0	0.0	0.0	4.52601326121886E-5	0.0	0.0	0.0	7.7200702526393E-5	0.0	0.0	4.23475488242328E-4	0.0	0.0	0.0
Kytococcus	0.0	0.0	0.0	1.52210311161365E-4	0.0	0.0	0.0	0.0	7.37939304492205E-5	0.0	1.0727311735679E-4	1.58355635085275E-5	0.0	5.1717896115986E-5	0.0	0.0	3.40323045105893E-4	0.0	0.0	3.16711270170549E-5	4.38874530648071E-4	2.25755474570258E-4	2.61345180981538E-4	0.00177958764869978	4.90869821323385E-5	0.0	0.0	1.60738109398357E-5	2.00855645047904E-4	2.89502634473974E-4	2.02195846897305E-5	9.38688027034215E-5	3.98565165404544E-4	0.0	0.0	0.0
Streptomyces	0.0	0.0	0.0	0.0	0.0	0.0	1.97024923652842E-5	0.0	3.68969652246103E-5	0.0	0.0	0.0	0.0	3.44785974106573E-5	0.00106278291674867	0.0	0.0	0.0	2.33586645072879E-4	0.0	2.19437265324036E-4	3.22507820814655E-5	0.0	8.01616057972873E-5	0.0	2.26300663060943E-5	0.0	8.51911979811293E-4	1.80770080543114E-4	7.7200702526393E-5	0.0	0.0	4.9820645675568E-5	0.0	0.0013870062730511	0.0
Gemmiger	0.0	0.0	0.0	4.34886603318185E-5	0.0	7.242061895489E-4	3.94049847305684E-5	0.0	0.0	1.87822820472687E-4	1.78788528927984E-4	0.0	0.0	2.06871584463944E-4	9.8405825624877E-4	0.0	5.23573915547527E-5	0.0	0.0	0.0	0.0	4.03134776018318E-4	0.0	0.00109019783884311	6.54493095097847E-5	1.13150331530471E-4	0.0	1.44664298458522E-4	0.0	0.0	0.0	3.12896009011405E-5	2.4910322837784E-4	0.0	0.0	0.0
Campylobacter	4.65708342388773E-5	0.0	0.0	0.0	0.0	0.0	0.0	8.92444501107587E-4	0.0	0.0	0.0	1.58355635085275E-5	0.0	0.0	0.0	4.65109068076464E-5	7.85360873321291E-5	1.60253842085864E-5	0.0	4.27560214730241E-4	9.75276734773492E-4	8.06269552036637E-5	0.0	1.44290890435117E-4	1.47260946397016E-4	3.39450994591414E-4	0.0	6.42952437593429E-5	4.01711290095808E-5	0.00142821299673827	0.0	7.82240022528513E-5	4.9820645675568E-5	0.0	0.0	0.0
Peptostreptococcaceae_incertae_sedis	0.0	0.0	0.0	0.0	0.0	0.0	0.0	0.0034900954596886	2.95175721796882E-4	0.0	0.0	0.0	0.0	0.0	0.0	0.0	0.0	0.0	0.0	0.0	7.31457551080119E-4	0.0	1.86675129272527E-5	0.0	0.0	0.0	0.0	0.0	0.0	0.0	0.0	0.0	0.0	0.0	0.0	0.0
Belnapia	0.0	0.0	0.0	0.0	0.0	0.0	0.0	0.0	0.0	0.0	0.0	0.0	0.0	0.0	0.0	0.0	0.0	0.0	0.0	0.0	0.0	0.0	0.0	0.0	0.0	0.0	0.0	0.0	0.0	0.0	0.0	0.00423974092210454	0.0	0.0	0.0	0.0
Flavihumibacter	0.0	0.00253505505822705	0.0	6.74074235143186E-4	0.0	0.0	0.0	0.0	0.0	0.0	8.9394264463992E-5	2.53369016136439E-4	0.0	0.0	0.0	0.0	0.0	0.0	0.0	0.0	0.0	0.0	0.0	0.0	8.34478696249755E-4	4.52601326121886E-5	0.0	2.08959542217864E-4	0.0	0.0	0.0	0.0	0.0	0.0	0.0	0.0
Dorea	0.0	0.0	0.0	0.0	0.0	0.0	7.28992217515516E-4	0.0	0.0	1.40867115354516E-4	0.0	0.0	0.0	1.72392987053287E-4	6.10116118874237E-4	0.0	0.0	0.0	0.0	0.0	0.0	3.70883993936853E-4	3.73350258545054E-5	0.00117035944464039	1.63623273774462E-5	0.0	0.0	0.00133412630800637	1.60684516038323E-4	0.0	8.08783387589219E-5	0.0	2.24192905540056E-4	0.0	0.0	0.0
Selenomonas	7.76180570647956E-5	0.0	0.0	0.0	0.0	0.0	0.0	0.00294825415544471	0.0	1.56519017060573E-5	0.0	0.0	0.0	3.44785974106573E-5	9.05333595748868E-4	0.0	5.23573915547527E-5	0.0	0.0	1.58355635085275E-4	3.41346857170722E-4	6.4501564162931E-5	1.49340103418022E-4	1.60323211594575E-5	3.27246547548923E-5	6.78901989182828E-5	0.0	0.0	0.0	1.35101229421188E-4	0.0	0.0	2.4910322837784E-5	0.0	0.0	0.0
Parabacteroides	0.0	0.0	0.0	0.0	0.0	0.0	3.94049847305684E-5	0.0	0.00158656950465824	3.13038034121146E-5	0.0	9.50133810511647E-5	0.0	5.1717896115986E-5	0.00100373942137375	3.10072712050976E-5	0.0	1.60253842085864E-5	0.0	0.0	0.0	1.61253910407327E-5	1.86675129272527E-5	0.00118639176579985	0.0	0.0	0.0	1.60738109398357E-5	1.40598951533533E-4	3.66703337000367E-4	0.0	1.25158403604562E-4	8.46950976484655E-4	0.0	0.0	0.0
Williamsia	1.55236114129591E-5	0.00198051176423988	0.0	2.17443301659092E-5	0.0	3.21869417577289E-5	0.0	0.0	0.0	0.0	0.00202031037688622	0.0	0.0	0.0	4.32985632749459E-4	0.0	0.0	0.0	0.0	0.0	1.95055346954698E-4	1.12877737285129E-4	0.0	1.60323211594575E-5	0.0	4.52601326121886E-5	0.0	0.0	0.0	2.12301931947581E-4	6.06587540691914E-5	0.0	0.0	0.0	6.30457396841408E-5	0.0
Nocardia	0.0	0.0	0.0	0.00413142273152276	0.0	0.0	1.37917446556989E-4	0.0	0.0	0.0	0.0	0.0	0.0	0.0	0.0	0.0	2.61786957773764E-5	0.0	0.0	0.0	3.41346857170722E-4	1.61253910407327E-5	0.0	6.41292846378299E-5	1.47260946397016E-4	0.0	0.0	0.0	0.0	0.0	0.0	0.0	0.0	0.0012383415628184	0.0	0.0
Anaerostipes	0.0	0.0	0.0	2.17443301659092E-5	0.0	0.0	0.00106393458772535	0.0	0.0	1.25215213648458E-4	5.36365586783952E-5	1.58355635085275E-5	0.0	0.0	0.00175162369612281	0.0	1.57072174664258E-4	0.0	0.0	0.0	0.0	5.48263295384913E-4	2.98680206836043E-4	7.53519094494501E-4	3.27246547548923E-5	3.1682092828532E-4	0.0	4.01845273495893E-4	0.0	0.0	0.0	6.2579201802281E-5	1.99282582702272E-4	0.0	0.0	0.0
Mesorhizobium	0.0	1.5844094113919E-4	0.0	0.00332688251538411	0.0	0.0	0.0	0.0	1.84484826123051E-5	0.0	0.0	0.0	0.0	0.0	3.34579807124582E-4	0.0	0.0	0.0	0.0	1.90026762102329E-4	0.0	0.00117715354597349	0.0	4.80969634783724E-5	5.23594476078277E-4	1.35780397836566E-4	0.0	0.0	0.0	0.0	1.21317508138383E-4	0.0	0.0	0.0	0.0	0.0
Phascolarctobacterium	0.0	0.0	0.0	6.52329904977277E-5	0.0	0.0	0.0	0.0	4.79660547919934E-4	2.50430427296917E-4	0.0	0.0	0.0	1.72392987053287E-4	0.0	0.0	0.0	3.20507684171728E-5	0.0	0.0	1.46291510216024E-4	7.0951720579224E-4	3.17347719763296E-4	0.00237278353159971	0.0	0.0	0.0	0.0	0.0	0.0	2.83074185656227E-4	6.2579201802281E-5	7.22399362295735E-4	0.0	0.0	0.0
Tsukamurella	0.0	0.0	0.0	1.52210311161365E-4	0.0	0.0	1.97024923652842E-4	0.00108368260848778	0.0	0.0	5.36365586783952E-5	0.0	0.0	0.0	0.0	0.0	2.61786957773764E-5	0.0	0.0	0.0	7.31457551080119E-5	8.06269552036637E-5	0.0	0.0	0.00332155245762157	0.0	3.17561130517625E-5	2.08959542217864E-4	0.0	0.0	0.0	7.82240022528513E-5	2.4910322837784E-5	0.0	0.0	0.0
Cupriavidus	1.55236114129591E-5	6.33763764556762E-4	0.0	1.52210311161365E-4	0.0	0.0	0.0	3.50603196863695E-4	0.0	3.13038034121146E-5	5.36365586783952E-5	0.0	9.07036695203845E-4	0.0	0.0	0.0	0.0	0.0	0.0	1.42520071576747E-4	2.43819183693373E-5	0.00124165511013642	1.30672590490769E-4	1.44290890435117E-4	9.8173964264677E-5	2.26300663060943E-4	0.0	6.91173870412936E-4	2.81197903067066E-4	0.0	0.0	1.72092804956273E-4	4.9820645675568E-5	0.0	0.0	0.0
Lachnoanaerobaculum	0.0	0.0	0.0	0.0	0.0	4.66710655487069E-4	7.88099694611368E-5	0.00239047634225247	0.0	6.26076068242291E-5	0.0	0.0	0.0	0.0	0.0	0.0	0.0	0.0	0.0	0.00125100951717367	6.58311795972107E-4	3.22507820814655E-5	0.0	1.60323211594575E-5	0.0	0.0	0.0	1.60738109398357E-5	0.0	1.93001756315982E-4	0.0	0.0	1.2455161418892E-4	0.0	1.41852914289317E-4	0.0
Rubrivivax	0.0	0.0	0.0	1.95698971493183E-4	0.0	0.0	9.8512461826421E-5	0.0	0.0	0.0	1.78788528927984E-5	0.00121933839015661	0.0	0.0	1.37768155874828E-4	0.0	2.61786957773764E-5	0.0	3.11448860097172E-4	0.0	0.0	2.74131647692457E-4	0.0	6.25260525218841E-4	2.127102559068E-4	6.78901989182828E-5	0.0	0.00122160963142752	1.00427822523952E-4	1.93001756315982E-5	0.0	7.82240022528513E-5	9.71502590673575E-4	1.25401677247433E-4	0.0	0.0
Dietzia	0.0	0.0	0.0	1.08721650829546E-4	0.0	6.43738835154578E-5	7.88099694611368E-5	0.0	0.0	0.0	1.78788528927984E-5	9.50133810511647E-5	0.0	8.61964935266433E-5	6.49478449124188E-4	0.0	1.57072174664258E-4	8.0126921042932E-5	5.45035505170051E-4	2.37533452627912E-4	0.00121909591846686	8.06269552036637E-5	0.0010267132109989	4.80969634783724E-5	2.94521892794031E-4	7.24162121795017E-4	0.0	2.57180975037372E-4	2.00855645047904E-5	3.47403161368768E-4	4.04391693794609E-5	3.12896009011405E-5	9.96412913511359E-5	1.56752096559291E-5	4.72843047631056E-5	0.0
Rubellimicrobium	0.0	0.0	0.0	2.17443301659092E-5	0.0	0.00257495534061831	9.8512461826421E-5	1.43428580535148E-4	1.84484826123051E-5	0.0	1.78788528927984E-5	1.58355635085275E-5	0.0	0.0	4.92029128124385E-4	0.0	0.0	3.20507684171728E-5	1.55724430048586E-5	3.16711270170549E-4	2.6820110206271E-4	1.61253910407327E-4	2.0534264219978E-4	3.20646423189149E-5	9.8173964264677E-5	2.48930729367037E-4	0.0	1.92885731278029E-4	2.81197903067066E-4	1.93001756315982E-5	1.61756677517844E-4	9.38688027034215E-5	0.0	0.0	2.52182958736563E-4	0.0
Zoogloea	0.0	0.0	0.0	0.0	0.0	0.0	3.34942370209832E-4	0.0	0.0	0.0	0.0	0.0	0.0	0.0	0.0	0.0	0.0	0.0	0.0	0.0	1.70673428585361E-4	0.00483761731221982	0.0	1.60323211594575E-5	0.0	0.0	0.0	0.0	0.0	9.65008781579912E-5	0.0	9.38688027034215E-5	0.0	0.0	0.0	0.0
Pannonibacter	0.0	0.0	0.0	0.0	0.0	0.0	0.0	0.0	0.0	0.0	0.0	0.0	0.0	0.0	0.0	0.0	5.23573915547527E-5	0.0	0.0	0.0	2.43819183693373E-5	0.0	0.0	0.0	6.54493095097847E-5	7.69422254407205E-4	0.0	0.00458103611785318	0.0	0.0	0.0	2.19027206307984E-4	9.96412913511359E-5	0.0	0.0	0.0
Steroidobacter	0.0	0.00538699199873247	0.0	0.0	0.0	0.0	0.0	0.0	0.0	0.0	0.0	0.0	0.0	0.0	0.0	0.0	1.83250870441635E-4	0.0	0.0	0.0	0.0	0.0	0.0	0.0	0.0	0.0	0.0	0.0	0.0	0.0	0.0	0.0	0.0	0.0	0.0	0.0
Fictibacillus	0.0	0.0	0.0	0.0	0.0	0.00284854434555901	0.0	0.0	0.0	0.0	0.0	1.2668450806822E-4	0.0	0.0	1.96811651249754E-5	0.0	0.0	0.0	3.11448860097172E-4	0.0	1.46291510216024E-4	0.0	0.0	0.0	0.0	0.0	0.0	0.0	0.0	0.0	0.0	0.0	7.47309685133519E-5	0.0	0.00215931658418182	0.0
Lachnospiracea_incertae_sedis	0.0	0.0	0.0	1.73954641327274E-4	0.0	9.65608252731867E-5	1.18214954191705E-4	0.0	3.87418134858408E-4	7.82595085302864E-5	0.0	0.0	0.0	1.55153688347958E-4	0.0	0.0	1.57072174664258E-4	0.0	0.0	0.0	0.0	8.38520334118102E-4	1.49340103418022E-4	0.00294994709334017	0.0	0.0	0.0	4.98288139134908E-4	0.0	0.0	0.0	3.12896009011405E-5	5.97847748106815E-4	0.0	0.0	0.0
Sphaerotilus	0.0	0.0	0.0	0.0	0.0	0.0	0.0	0.0	0.0	0.0	0.0	0.0	0.0	0.0	0.0	0.0	0.0	0.0	0.0	0.0	0.0	1.61253910407327E-5	1.86675129272527E-5	0.0	4.90869821323385E-5	3.1682092828532E-4	0.0	0.00514361950074743	0.0	1.93001756315982E-5	2.02195846897305E-5	2.97251208560835E-4	2.4910322837784E-5	0.0	1.10330044447246E-4	0.0
Actinomycetospora	2.48377782607346E-4	0.0	0.0	1.52210311161365E-4	0.0	0.00374977871477542	5.91074770958526E-5	0.0	2.76727239184577E-4	0.0	3.57577057855968E-5	4.75066905255824E-5	0.0	2.06871584463944E-4	0.0	1.55036356025488E-5	2.35608261996387E-4	3.20507684171728E-5	0.0	0.0	5.12020285756083E-4	0.0	2.0534264219978E-4	0.0	1.14536291642123E-4	9.05202652243771E-5	0.0	0.0	1.00427822523952E-4	1.35101229421188E-4	6.06587540691914E-5	6.2579201802281E-5	1.2455161418892E-4	0.0	3.15228698420704E-5	0.0
Skermanella	0.0	0.0	0.0	6.52329904977277E-5	0.0	0.00173809485491736	2.16727416018126E-4	0.0	3.68969652246103E-5	0.0	0.0	2.05862325610857E-4	0.0	0.0	5.51072623499311E-4	0.0	0.0	0.0	4.98318176155475E-4	7.91778175426373E-4	2.43819183693373E-5	1.12877737285129E-4	0.0	8.97809984929618E-4	0.0	6.78901989182828E-5	0.0	0.0	0.0	0.0	6.06587540691914E-5	0.0	0.0	0.0	0.00122939192384075	0.0
Halomonas	0.0	0.0	0.0	0.0	0.0	0.0	5.91074770958526E-5	0.0	0.0	1.56519017060573E-5	0.0	0.0	0.0	3.96503870222559E-4	5.1171029324936E-4	1.55036356025488E-5	0.0	0.0	0.0	0.0	0.0	3.06382429773922E-4	0.0	1.60323211594575E-5	0.0	0.0	0.0	1.60738109398357E-4	1.40598951533533E-4	0.00571285198695308	0.0	9.38688027034215E-5	9.96412913511359E-5	0.0	0.0	0.0
Blastococcus	1.24188891303673E-4	0.0	0.0	0.0	0.0	0.00429695672465681	0.0	0.0	1.84484826123051E-5	1.56519017060573E-5	0.0	3.16711270170549E-5	0.0	0.0	1.96811651249754E-5	1.55036356025488E-5	0.0	0.0	9.34346580291516E-5	0.0	4.38874530648071E-4	6.4501564162931E-5	0.0	0.0	0.0	6.78901989182828E-5	9.20927278501111E-4	4.82214328195072E-5	2.00855645047904E-4	1.93001756315982E-5	0.0	9.38688027034215E-5	7.47309685133519E-5	0.0	2.99467263499669E-4	0.0
Coprococcus	0.0	0.0	0.0	0.0	0.0	0.0	4.72859816766821E-4	0.0	4.98109030532239E-4	6.26076068242291E-5	0.0	0.0	0.0	1.20675090937301E-4	6.88840779374139E-4	0.0	0.0	0.0	0.0	0.0	0.0	2.09630083529526E-4	7.46700517090108E-5	0.00213229871420784	0.0	2.26300663060943E-5	0.0	0.0013502001189462	1.20513387028742E-4	3.86003512631965E-5	0.0	0.0	4.9820645675568E-4	0.0	8.66878920656937E-4	0.0
Granulicatella	1.55236114129591E-5	0.0	0.0	0.0	0.0	0.00119091684503597	3.94049847305684E-5	3.82476214760395E-4	0.0	4.69557051181719E-5	1.78788528927984E-5	5.22573595781406E-4	0.0	1.55153688347958E-4	3.14898641999606E-4	0.0	0.0	0.0	0.0	0.0	4.87638367386746E-4	8.06269552036637E-5	0.0	1.44290890435117E-4	1.79985601151908E-4	3.39450994591414E-4	0.0	0.00125375725330719	0.0	2.12301931947581E-4	0.0	1.40803204055132E-4	0.0020177361498605	0.0	2.20660088894493E-4	0.0
Ruminococcus	0.0	0.0	0.0	3.91397942986366E-4	0.0	0.0	1.97024923652842E-4	0.0	0.0	9.39114102363437E-5	3.93334763641565E-4	3.16711270170549E-5	0.0	3.27546675401245E-4	0.00218460932887227	0.0	1.83250870441635E-4	1.60253842085864E-5	0.0	0.0	1.46291510216024E-4	7.74018769955171E-4	5.04022849035823E-4	0.00117035944464039	2.127102559068E-4	0.0	0.0	3.21476218796715E-4	0.0	1.73701580684384E-4	0.0	2.19027206307984E-4	3.48744519728976E-4	6.27008386237166E-5	0.0	0.0
Leucobacter	0.0	0.0	1.57616833477815E-5	1.73954641327274E-4	0.0	0.00473148043838615	0.0	0.0	0.0	0.0	0.0	0.0	0.0	0.0	1.96811651249754E-5	0.0	0.0	0.0	0.0	0.0	2.43819183693373E-5	0.0	0.0	0.0	6.54493095097847E-5	4.52601326121886E-5	0.0	0.0	0.0	3.86003512631965E-5	2.02195846897305E-5	0.0	9.96412913511359E-5	0.0	3.15228698420704E-4	0.00144121247811062
Emticicia	0.0	0.0	0.0	0.0	0.0	0.0	0.0	0.0	0.0	0.0	0.0	0.0	0.0	0.0	0.0	0.0	0.0	0.0	0.0	0.0	0.0	0.0	0.0	0.0	0.00713397473656653	0.0	0.0	0.0	0.0	0.0	0.0	0.0	4.9820645675568E-5	0.0	0.0	0.0
Hymenobacter	0.0	0.0	0.0	0.0	0.0	8.04673543943222E-4	7.88099694611368E-5	0.0	0.0	0.0	0.0	6.33422540341098E-5	0.0	0.00501663592325064	4.92029128124385E-4	3.10072712050976E-5	0.0	0.0	0.0	0.0	4.87638367386746E-5	1.29003128325862E-4	0.0	2.72549459710777E-4	6.54493095097847E-5	1.81040530448754E-4	0.0	0.0	1.60684516038323E-4	5.79005268947947E-5	2.02195846897305E-5	1.56448004505703E-4	1.74372259864488E-4	0.0	0.0	0.0
Planctomicrobium	0.0	0.00733581557474451	0.0	2.17443301659092E-5	0.0	0.0	0.0	0.0	0.0	0.0	0.0	0.0	0.0	0.0	0.0	0.0	0.0	0.0	0.0	0.0	0.0	0.0	0.0	0.0	0.0	0.0	0.0	0.0	0.0	0.0	0.0	0.0	0.0	0.0	0.0	0.0
Solirubrobacter	0.0	3.64414164620138E-4	0.0	1.73954641327274E-4	0.0	0.0	7.88099694611368E-5	0.0	1.29139378286136E-4	0.0	0.0	0.0	0.0	0.0	0.00123991340287345	0.0	0.00125657739731407	0.0	0.0	0.0	0.0	3.22507820814655E-5	0.00104538072392615	6.41292846378299E-5	1.96347928529354E-4	0.0	0.0	0.0	2.00855645047904E-5	5.79005268947947E-5	0.00483248074084558	0.0	2.4910322837784E-5	0.0	0.0	0.0
Fusicatenibacter	0.0	0.0	0.0	0.0	0.0	0.0	0.00246281154566053	0.0	0.0	4.85208952887776E-4	0.0	1.58355635085275E-5	0.0	1.20675090937301E-4	0.00259791379649675	1.55036356025488E-5	0.0	0.0	0.0	0.0	0.0	6.28890250588577E-4	5.78692900744834E-4	8.17648379132331E-4	6.54493095097847E-5	2.26300663060943E-5	0.0	2.89328596917043E-4	0.0	0.0	0.0	2.81606408110265E-4	3.98565165404544E-4	0.0	0.0	0.0
Silanimonas	0.0	0.0	0.0	4.34886603318185E-5	0.0	0.0	0.0	0.0	0.0	0.0	0.0	0.00752189266655054	0.0	0.0	0.0	0.0	0.0	0.0	0.0	0.0	4.87638367386746E-5	0.0	0.0	0.0	0.0	0.0	0.0	0.0	0.0	0.0	0.0	0.0	0.0	0.0	0.0	0.0
Eubacterium	0.0	0.0	0.0	1.73954641327274E-4	0.0	0.0	9.8512461826421E-5	0.0	0.0	9.39114102363437E-5	1.78788528927984E-5	0.0	0.0	0.00136190459772096	0.00163353670537296	0.0	2.61786957773764E-5	0.0	0.0	1.2668450806822E-4	2.43819183693373E-4	2.25755474570258E-4	3.92017771472307E-4	0.00224452496232405	1.63623273774462E-5	2.26300663060943E-5	0.0	5.14361950074743E-4	1.60684516038323E-4	7.7200702526393E-5	2.02195846897305E-5	9.38688027034215E-5	9.46592267835791E-4	2.97828983462654E-4	0.0	0.0
Atopobium	1.55236114129591E-5	0.0	0.0	0.0	0.0	4.02336771971611E-4	1.97024923652842E-5	0.00341041291494685	0.0	0.0	1.78788528927984E-5	3.16711270170549E-5	1.11390471340823E-4	0.0	0.0	1.55036356025488E-5	0.0	0.0	0.0	4.11724651221714E-4	4.38874530648071E-4	0.0	0.0	0.0	0.0	0.0	0.0	1.92885731278029E-4	0.0	1.35101229421188E-4	0.0	0.0	2.4910322837784E-5	0.0	0.00267944393657599	0.0
Hydrogenophilus	1.7075972554255E-4	0.0	0.0	0.0	0.0	0.0	5.91074770958526E-5	0.0	0.0	0.0	0.0	0.0	0.0	2.41350181874601E-4	0.0	0.0	0.0	0.0	0.0	0.0	7.31457551080119E-5	3.87009384977586E-4	0.0	8.01616057972873E-5	6.54493095097847E-5	8.37312453325488E-4	0.0	0.0	0.0	2.70202458842375E-4	0.0	0.0	0.00440912714228776	0.0	0.00334142420325946	0.0
Romboutsia	0.0	0.0	0.0	4.34886603318185E-5	0.0	0.0	0.0	0.0	0.0	4.69557051181719E-5	0.0	1.58355635085275E-5	0.0	1.72392987053287E-5	0.0	0.0	7.85360873321291E-5	0.0	0.00196212781861218	1.42520071576747E-4	4.87638367386746E-5	4.03134776018318E-4	0.0	0.00181165229101869	6.54493095097847E-5	4.52601326121886E-5	0.0	8.03690546991786E-5	0.0	4.24603863895161E-4	1.01097923448652E-4	4.69344013517108E-5	2.4910322837784E-4	5.17281918645662E-4	0.00226964662862907	0.0
Dyadobacter	0.0	0.0	0.0	0.0	0.0	0.0	0.0	0.0	0.0	0.0	0.0	0.0	0.0	9.48161428793077E-4	0.0	0.0	1.30893478886882E-4	0.0	0.0	4.43395778238769E-4	0.0	1.61253910407327E-5	0.0	2.88581780870234E-4	0.00521958243340533	0.0	0.0	3.21476218796715E-5	8.03422580191616E-5	0.0	0.00117273591200437	2.03382405857413E-4	4.23475488242328E-4	0.0	0.0	0.0
Xanthomonas	6.20944456518364E-5	0.0	0.0	0.0	0.0	0.0	5.31967293862674E-4	0.0	0.0	0.0	5.36365586783952E-5	1.58355635085275E-5	0.0	5.1717896115986E-5	0.0	0.0	7.85360873321291E-5	0.0	6.22897720194344E-5	3.64217960696131E-4	0.0	0.0	9.33375646362635E-5	0.0	3.27246547548923E-5	0.0	0.0	0.0	0.00106453491875389	0.00681296199795418	0.0	1.56448004505703E-5	9.71502590673575E-4	0.0	0.0	0.0
Porphyrobacter	0.0	6.33763764556762E-4	0.0	0.0	0.0	0.00346009623895586	0.0	0.0	0.0	0.0	0.0	0.00114016057261398	0.0	0.0	0.0	0.0	7.33003481766538E-4	3.20507684171728E-5	0.0	0.00131435177120778	7.31457551080119E-5	0.0	0.0	1.2825856927566E-4	3.27246547548923E-5	6.78901989182828E-5	0.0	5.14361950074743E-4	0.0	5.79005268947947E-5	2.02195846897305E-5	5.63212816220529E-4	2.24192905540056E-4	0.0	1.57614349210352E-5	0.0
Arthrobacter	0.0	0.0	0.0	2.17443301659092E-5	0.0	0.0	1.77322431287558E-4	0.0	0.0	1.56519017060573E-5	0.0	0.0	0.0	1.72392987053287E-5	0.0012005510726235	0.0	2.09429566219011E-4	0.0	0.0	0.0	0.00102404057151217	6.4501564162931E-5	0.0	1.44290890435117E-4	4.90869821323385E-5	2.71560795673131E-4	0.00358844077484916	0.00136627392988604	1.60684516038323E-4	0.0010808098353695	6.06587540691914E-5	0.0	0.0	0.0	2.52182958736563E-4	0.0
Moheibacter	0.0	0.0	0.0	0.0	0.0	0.0	0.0	0.0	0.0	0.0	0.0	0.0	0.0	0.0	0.0	0.0	0.0	0.0	0.0	0.0	0.0	0.0	0.0	0.0	0.00944106289678644	0.0	0.0	0.0	0.0	0.0	0.0	0.0	2.4910322837784E-5	0.0	0.0	0.0
Aureimonas	0.0	0.0	0.0	2.17443301659092E-5	0.0	0.0	0.0	0.00344228593284355	0.0	0.0	2.32425087606379E-4	6.65093667358153E-4	0.0	0.00177564776664885	7.67565439874041E-4	0.0	5.23573915547527E-5	0.0	4.04883518126324E-4	0.0	0.0	1.45128519366595E-4	0.0	6.41292846378299E-5	5.5631913083317E-4	2.94190861979226E-4	0.0	3.21476218796715E-4	0.0	0.0	0.0	0.0	1.49461937026704E-4	0.0	0.00100873183494625	0.0
Polaromonas	0.0	0.0	0.0	4.78375263650003E-4	0.0	0.0	7.88099694611368E-5	0.0	1.84484826123051E-5	0.0	0.0	0.0	0.0	3.44785974106573E-5	2.16492816374729E-4	6.20145424101952E-5	5.23573915547527E-5	3.20507684171728E-5	9.34346580291516E-5	0.0	1.46291510216024E-4	0.00117715354597349	7.46700517090108E-5	3.84775707826979E-4	9.8173964264677E-5	2.26300663060943E-5	0.0	1.28590487518686E-4	2.00855645047904E-5	1.93001756315982E-5	6.06587540691914E-5	0.00613276177662354	0.00102132323634914	0.0	0.0	0.0
Microvirga	0.0	0.0	0.0	0.0	0.0	0.0	0.0	7.3307941162409E-4	0.0	0.0	0.0	0.00221697889119384	0.0	3.44785974106573E-5	5.90434953749262E-5	0.0	0.0	0.0	0.0	0.0	1.21909591846687E-4	4.83761731221982E-5	0.00746700517090108	9.61939269567448E-5	8.18116368872308E-5	9.05202652243771E-5	0.0	0.0	0.0	9.65008781579912E-5	0.0	0.0	0.0	0.0	0.0	0.0
Skermania	0.0	0.0	0.0	0.0133727630520342	0.0	0.0	0.0	0.0	0.0	0.0	0.0	0.0	0.0	0.0	0.0	0.0	0.0	0.0	0.0	0.0	0.0	1.29003128325862E-4	0.0	0.0	1.63623273774462E-5	0.0	0.0	0.0	0.0	0.0	0.0	0.0	0.0	0.0	0.0	0.0
Armatimonas	0.0	0.0	0.0	0.0	0.0	0.0	0.0	5.57777813192242E-4	0.0	0.0	0.0	0.0	0.0	0.00182736566276484	0.0	0.0	0.0	0.0	0.0	0.0	0.0	0.0	0.0	0.0	0.00733032266509588	0.0	0.0	0.0	0.0	0.0	4.4483086317407E-4	2.03382405857413E-4	0.0	0.0	0.0	0.0
Rhodopirellula	0.0	0.0	0.0	0.0	0.0	0.00408774160323157	0.0	0.0	0.0	0.0	0.0	0.0	0.0	0.0	0.0	0.0	0.0	0.0	0.0	0.0	0.0	3.22507820814655E-5	0.0	0.0	7.19942404607631E-4	0.0	0.0	0.0	0.0	0.0	0.0	0.0051002049468859	0.0	0.0	0.0	0.0
Paenibacillus	2.79425005433264E-4	0.00129921571734136	3.15233666955631E-5	2.17443301659092E-5	0.0	0.0031221333504997	7.88099694611368E-5	0.0	1.84484826123051E-5	0.0	0.0	0.0	1.11390471340823E-4	5.1717896115986E-5	1.18086990749852E-4	1.55036356025488E-5	2.61786957773764E-5	0.0	0.0	4.75066905255824E-5	0.0	0.0	1.86675129272527E-4	3.20646423189149E-5	0.0	2.26300663060943E-4	0.00252461098761512	1.44664298458522E-4	2.00855645047904E-5	1.35101229421188E-4	0.0	0.0	0.0	2.03777725527079E-4	0.00146581344765627	0.0
Exiguobacterium	0.0	0.0	0.0	2.17443301659092E-5	0.0	0.0	2.56132400748695E-4	0.0	9.22424130615257E-5	0.0	0.0	2.21697889119384E-4	0.0	0.0	0.0	0.0	1.57072174664258E-4	9.61523052515184E-5	2.64731531082596E-4	0.0	0.00170673428585361	0.0	2.24010155127032E-4	3.20646423189149E-5	1.63623273774462E-5	4.52601326121886E-5	0.0	0.0	0.00164701628939281	0.00256692335900257	0.0	1.09513603153992E-4	7.47309685133519E-4	3.13504193118583E-5	0.00370393720644327	0.0
Aggregatibacter	0.0	0.0	0.0	0.0	0.0	5.31084539002527E-4	7.88099694611368E-5	0.0033626033881018	0.0021584724656397	0.0	8.9394264463992E-5	2.69204579644967E-4	0.0	1.03435792231972E-4	3.14898641999606E-4	0.0	3.40323045105893E-4	1.60253842085864E-5	9.34346580291516E-5	0.0	4.63256449017409E-4	2.58006256651724E-4	0.0	8.01616057972873E-5	1.47260946397016E-4	7.46792188101111E-4	0.0	1.60738109398357E-5	2.00855645047904E-4	6.94806322737537E-4	0.0	1.40803204055132E-4	4.73296133917896E-4	4.54581080021945E-4	3.9403587302588E-4	0.0
Aridibacter	0.0	0.0	0.0	2.8267629215682E-4	0.0	0.0	0.0	0.0	0.0	0.0	1.78788528927984E-5	0.0	0.0	0.0	0.0	0.0	0.0	0.0	0.0	0.0	0.0	1.29003128325862E-4	0.0	0.0	0.00299430591007265	1.13150331530471E-4	0.00665290568434424	1.1251667657885E-4	0.0	0.0	4.04391693794609E-5	0.0	1.2455161418892E-4	0.0	0.0	0.0
Chelatococcus	0.0	0.0	0.0	0.00187001239426819	0.0	0.0	9.8512461826421E-5	0.0	0.0	4.69557051181719E-5	1.78788528927984E-5	0.0	0.0	5.1717896115986E-4	0.0	0.0	3.66501740883269E-4	0.0	0.0	4.11724651221714E-4	4.87638367386746E-5	4.51510949140517E-4	0.00518956859377625	9.61939269567448E-5	0.00188166764840631	0.0	0.0	4.500667063154E-4	2.00855645047904E-5	3.86003512631965E-5	1.01097923448652E-4	2.19027206307984E-4	0.0	0.0	0.0	0.0
Clostridium_sensu_stricto	0.0	0.0022498613641765	0.0	0.0	0.0	0.0	0.00271894394640922	0.0	1.10690895673831E-4	0.0	1.43030823142387E-4	7.91778175426373E-5	0.0	5.1717896115986E-5	0.00145640621924818	0.0	7.85360873321291E-5	1.60253842085864E-5	4.67173290145758E-5	0.0	1.21909591846687E-4	4.67636340181249E-4	5.04022849035823E-4	0.0027896238817456	3.27246547548923E-5	0.0	0.0	0.0	2.81197903067066E-4	0.0	0.0	0.0	5.97847748106815E-4	0.0	0.0	0.0
Moraxella	0.0	0.0	0.0	0.0	0.0	6.92019247791171E-4	0.0	0.0	0.00514712664883313	0.0	0.0	0.0	0.0	0.0	0.00171226136587286	0.0	5.23573915547527E-5	0.0	0.0018064033885636	2.85040143153494E-4	6.58311795972107E-4	0.0	1.12005077563516E-4	2.72549459710777E-4	1.14536291642123E-4	0.0	0.0	3.69697651616222E-4	6.02566935143712E-5	7.7200702526393E-5	6.06587540691914E-5	6.2579201802281E-5	6.72578716620167E-4	0.0	0.0	0.0
Pirellula	0.0	0.0	0.0	2.17443301659092E-4	0.0	0.00732252924988332	0.0	0.0	0.0	0.0	0.0	2.21697889119384E-4	0.0	0.0	0.0	0.0	0.0	0.0	0.0	0.0	0.0	0.0	0.0	0.0	5.07232148700831E-4	0.0	0.0	0.0	0.0	1.35101229421188E-4	0.0	0.0	0.0	0.0	0.00261639819689185	0.0
Dechloromonas	0.0	0.0	0.0	0.0	0.0	0.0	0.0	0.0	7.37939304492205E-5	0.0	0.0	4.75066905255824E-5	0.0	0.0	0.0	0.0	0.0	0.0	5.13890619160334E-4	0.0	2.43819183693373E-4	0.0	1.86675129272527E-5	0.0	1.63623273774462E-5	6.78901989182828E-5	0.0	0.010271165190555	0.0	0.0	0.0	0.0	0.0	0.0	0.0	0.0
Empedobacter	0.0	0.0	0.0	0.0	0.0	0.0	0.0	0.0	0.0	0.0	0.0	1.90026762102329E-4	0.0	0.0	0.0	3.10072712050976E-5	0.0	3.20507684171728E-5	0.00912545160084714	0.0	2.92583020432048E-4	0.0	0.0	0.0	0.0	4.97861458734074E-4	0.0	4.500667063154E-4	5.0213911261976E-4	1.35101229421188E-4	0.0	0.0	0.0	0.0	0.0	0.0
Rheinheimera	0.0	0.0	0.0	0.0	0.0	8.36860485700951E-4	0.0	0.0	0.0	0.0	3.57577057855968E-5	5.70080286306988E-4	0.0	0.0	7.08521944499114E-4	1.55036356025488E-5	0.0	4.80761526257592E-5	0.0	0.0	2.92583020432048E-4	1.7737930144806E-4	9.33375646362635E-5	1.60323211594575E-5	4.90869821323385E-5	3.1682092828532E-4	0.0	3.53623840676386E-4	3.61540161086227E-4	7.7200702526393E-5	0.0	0.0	0.0119818652849741	0.0	0.0	0.0
Peptostreptococcus	3.10472228259182E-5	0.0	0.0	0.0	0.0	0.0084168852696461	0.0	0.0	0.0	0.0	3.57577057855968E-5	1.10848944559692E-4	0.0	5.51657558570517E-4	2.5585514662468E-4	0.0	0.0	0.0	0.0	4.43395778238769E-4	9.75276734773492E-5	3.22507820814655E-5	0.0	0.0	4.90869821323385E-5	6.78901989182828E-5	7.93902826294062E-4	0.0	0.0	6.36905795842742E-4	0.0	1.40803204055132E-4	1.2455161418892E-4	0.0	0.0	0.0
Weissella	0.0	0.0	0.0	0.0	0.0	0.0	1.18214954191705E-4	0.00960971489585491	0.0	0.0	0.0	1.58355635085275E-4	0.0	3.44785974106573E-5	9.8405825624877E-5	0.0	0.0	3.20507684171728E-5	0.0	4.75066905255824E-5	2.6820110206271E-4	0.0	2.80012693908791E-4	0.0	4.90869821323385E-5	1.13150331530471E-4	0.0	8.35838168871458E-4	0.0	1.15801053789589E-4	1.21317508138383E-4	3.12896009011405E-5	0.0	0.0	0.0	0.0
Aquisphaera	0.0	0.00117246296443001	0.0	0.0	0.0	0.0	0.0	0.0	1.84484826123051E-5	0.0	0.0	0.0	0.0	0.0	0.0	0.0	0.0	0.0	0.0	0.00107681831857987	0.0	4.83761731221982E-5	7.46700517090108E-5	2.08420175072947E-4	6.54493095097847E-4	1.35780397836566E-4	0.0	0.0	1.80770080543114E-4	0.0	8.08783387589219E-4	5.47568015769959E-4	9.96412913511359E-5	0.0	0.00685622419065032	0.0
Blastocatella	0.0	0.00312128654044205	0.0	2.17443301659092E-4	0.0	0.0	0.0	0.0	0.0	0.0	0.0	0.0	0.0	1.03435792231972E-4	0.0	0.0	5.49752611324904E-4	0.0	0.0	0.00134602289822483	1.21909591846687E-4	0.0	0.0	1.76355532754032E-4	0.00139079782708292	3.1682092828532E-4	0.0	1.60738109398357E-5	0.0	0.0	0.00367996441353095	0.00183044165271672	0.0	0.0	0.0	0.0
Singulisphaera	0.0	0.00801711162164303	0.0	4.34886603318185E-5	0.0	0.0	0.0	0.0	0.0	0.0	0.0	0.0	0.0	0.0	0.0	0.0	0.0	0.0	0.0	0.00218530776417679	0.0	0.0	3.54682745617801E-4	8.01616057972873E-5	0.0	0.0	0.0	9.64428656390143E-5	0.0	0.0	0.0	0.0	0.0	7.83760482796457E-4	1.57614349210352E-4	0.0
Dolosigranulum	0.0	0.0	0.0	0.0	0.0	0.0	1.97024923652842E-5	0.0	0.00136518771331058	3.13038034121146E-5	1.0727311735679E-4	0.0	0.0	0.0	0.00834481401298957	0.0	9.16254352208173E-4	0.0	5.6060794817491E-4	0.0	0.0	0.0	0.0	3.36678744348607E-4	0.0	1.5841046414266E-4	0.0	7.71542925112115E-4	2.00855645047904E-4	0.0	0.0	0.0	0.0	0.0	0.00118210761907764	0.0
Lonsdalea	0.0	0.0	3.15233666955631E-5	2.17443301659092E-5	0.0	0.0	1.97024923652842E-5	0.0	0.0	0.0	0.0	3.16711270170549E-5	0.0	2.41350181874601E-4	0.00118086990749852	0.0	0.0	0.00785243826220734	0.0	0.0	0.00173111620422295	1.45128519366595E-4	1.30672590490769E-4	9.61939269567448E-5	1.63623273774462E-5	0.0	0.0	3.69697651616222E-4	3.81625725591018E-4	4.24603863895161E-4	0.0	6.2579201802281E-5	5.48027102431247E-4	0.0	4.72843047631056E-5	0.0
Aerococcus	0.0	0.0	0.0	2.17443301659092E-5	0.0	0.0	9.8512461826421E-5	0.0	0.0	0.0	0.0	0.0	1.27303395818083E-4	1.72392987053287E-4	0.0	6.20145424101952E-5	0.0	3.20507684171728E-5	0.00403326273825838	0.0	0.00114595016335885	0.0	2.42677668054285E-4	3.20646423189149E-5	4.90869821323385E-5	3.39450994591414E-4	0.0	3.05402407856879E-4	0.0	0.0054812498793739	2.02195846897305E-5	0.0	3.48744519728976E-4	0.0	0.0	0.00150320011157774
Spirosoma	0.0	0.0	0.0	0.0	0.0	0.0	0.0	0.0	1.29139378286136E-4	0.0	1.78788528927984E-5	1.10848944559692E-4	0.0	0.00113779371455169	0.0	0.0	0.0	0.0	0.0	0.0	0.0	4.83761731221982E-5	0.0	3.20646423189149E-5	1.79985601151908E-4	0.0	7.46268656716418E-4	0.0	0.0	3.86003512631965E-5	0.0	0.0100439618892661	0.0	0.0	0.0	0.0
Salipiger	0.0	0.0	0.0	0.0	0.0	0.0	3.94049847305684E-5	0.0	0.0	0.0	0.0	0.0	0.0	0.0	0.0	0.0	0.0	0.0	0.0	1.58355635085275E-5	0.0	0.0126745573580159	0.0	0.0	0.0	0.0	0.0	1.44664298458522E-4	0.0	0.0	0.0	0.0	0.0	0.0	0.0	0.0
Hyphomicrobium	0.0	0.0	0.0	0.0	0.0	0.0	3.94049847305684E-5	0.0	2.39830273959967E-4	0.0	0.0	0.0	0.0	0.0	0.0	0.0	0.0	0.0	0.0	0.0	0.0	5.96639468507111E-4	0.0	0.0	0.00499050985012108	0.0	0.0	0.0	0.0	0.0	0.0	0.00700887060185547	9.96412913511359E-5	0.0	0.0	0.0
Parachlamydia	0.0	0.0	0.0	0.0	0.0	0.0	0.0	0.0	4.79660547919934E-4	0.0	0.0	0.0	0.0	0.0	0.0	0.0	1.04714783109505E-4	0.0	0.0	0.0	0.0	1.12877737285129E-4	1.86675129272527E-5	0.0	0.0124844557889914	0.0	0.0	1.1251667657885E-4	0.0	3.66703337000367E-4	0.0	3.12896009011405E-5	0.0	0.0	0.0	0.0
Ruminococcus2	0.0	0.0	0.0	1.30465980995455E-4	0.0	0.00391071342356406	0.00130036449610876	0.0	3.50521169633798E-4	3.91297542651432E-4	0.0	1.10848944559692E-4	0.0	2.5858948057993E-4	0.00214524699862232	0.0	0.0	0.0	0.0	0.0	1.70673428585361E-4	9.51398071403232E-4	7.65368030017361E-4	0.0022605572834835	0.0	9.05202652243771E-5	0.0	0.00107694533296899	0.0	0.0	0.0	0.0	6.22758070944599E-4	0.0	0.0	0.0
Blastopirellula	9.31416684777547E-5	0.0	0.0	3.47909282654548E-4	0.0	0.00111044949064165	1.97024923652842E-5	0.0	0.0	0.0	0.0	0.0	0.0	0.0	0.0	0.0	0.0	0.0	0.0	2.21697889119384E-4	0.0	6.4501564162931E-5	0.0010267132109989	0.0	0.0109627593428889	0.0	0.0	0.0	0.0	0.0	0.0	0.0	0.0	0.0	0.0	0.0
Psychrobacter	0.0	0.0	0.0	2.17443301659092E-5	0.0	2.09215121425238E-4	2.75834893113979E-4	0.0	0.0	0.0	3.57577057855968E-5	1.10848944559692E-4	0.0	5.1717896115986E-5	0.00116118874237355	0.0	3.14144349328516E-4	3.20507684171728E-5	0.00490531954653046	0.0	0.00197493538791632	2.25755474570258E-4	3.73350258545054E-5	9.61939269567448E-5	1.63623273774462E-5	0.0	0.0	0.0	2.20941209552694E-4	0.00573215216258468	6.06587540691914E-5	3.12896009011405E-5	1.74372259864488E-4	0.0	0.0	0.0
Brachybacterium	9.31416684777547E-5	0.0	0.0	0.0	0.0	1.28747767030916E-4	8.47207171707221E-4	0.0	0.0	0.0	3.57577057855968E-5	7.91778175426373E-5	0.0	3.27546675401245E-4	1.96811651249754E-4	6.20145424101952E-5	1.57072174664258E-4	7.53193057803561E-4	6.6961504920892E-4	0.0	0.00177988004096162	1.61253910407327E-5	3.54682745617801E-4	4.64937313624267E-4	4.09058184436154E-4	0.00287401842087397	0.0	6.42952437593429E-4	4.01711290095808E-4	0.00306872792542412	0.0	0.0	8.96771622160223E-4	3.13504193118583E-4	0.00163918923178766	1.23975266934247E-4
Labilithrix	0.0	0.0	0.0	2.17443301659092E-4	0.0	0.0	0.0	0.0	0.0	0.0	0.0	1.58355635085275E-5	0.0	0.0	0.0	0.0	3.14144349328516E-4	0.0	0.0	0.0	0.0	0.0	3.54682745617801E-4	9.13842306089076E-4	0.0111754695987957	0.0	3.96951413147031E-4	0.0	0.0	0.0	1.81976262207574E-4	6.1014721757224E-4	0.0	0.0	0.0	0.0
Alloprevotella	0.0	0.0	0.0	0.0	0.0	0.00421648937026248	1.97024923652842E-4	0.00227892077961402	6.8259385665529E-4	7.82595085302864E-5	7.15154115711936E-5	1.2668450806822E-4	0.0	6.89571948213147E-5	8.65971265498918E-4	0.0	2.61786957773764E-5	0.0	0.0	0.00156772078734422	1.70673428585361E-4	3.5475860289612E-4	0.0	8.49713021451246E-4	1.63623273774462E-5	1.13150331530471E-4	2.540489044141E-4	1.60738109398357E-4	3.41454596581437E-4	5.21104742053153E-4	0.0	1.56448004505703E-5	6.47668393782383E-4	0.0	9.77208965104183E-4	0.0
Blastomonas	0.0	0.0	0.0	2.17443301659092E-5	0.0	0.00220480551040443	0.0	0.0	0.0	0.0	0.0	3.64217960696131E-4	0.0	0.0	2.5585514662468E-4	0.0	3.14144349328516E-4	3.20507684171728E-5	0.0	0.0	0.0	2.09630083529526E-4	0.0	8.01616057972873E-5	0.00229072583284246	9.05202652243771E-5	0.0	2.57180975037372E-4	1.80770080543114E-4	0.0	4.04391693794609E-5	0.00808836183294482	6.47668393782383E-4	0.0	0.0	0.0
Comamonas	6.20944456518364E-5	0.0	0.0	1.30465980995455E-4	0.0	3.86243301092747E-4	3.54644862575116E-4	6.37460357933991E-5	0.0	0.0	1.78788528927984E-5	9.18462683494592E-4	0.0	1.89632285758615E-4	4.92029128124385E-4	1.55036356025488E-5	1.04714783109505E-4	3.20507684171728E-5	0.0	0.0	3.16964938801385E-4	6.77266423710775E-4	2.0534264219978E-4	1.76355532754032E-4	2.61797238039139E-4	0.00181040530448754	0.0026198793267704	9.96576278269815E-4	3.41454596581437E-4	6.5620597147434E-4	0.0	1.09513603153992E-4	0.00505679553607015	0.0	0.00189137219052423	0.0
Pseudoxanthomonas	0.0	3.16881882278381E-4	1.57616833477815E-5	1.73954641327274E-4	0.0	0.0	0.0	1.59365089483498E-5	0.0	0.0	0.0	1.2668450806822E-4	0.0	0.0	0.0	0.0	2.61786957773764E-5	0.0	0.0	6.65093667358153E-4	7.31457551080119E-5	0.00606314703131551	6.53362952453845E-4	1.9238785391349E-4	0.00505595915963087	3.39450994591414E-4	0.0	7.55469114172279E-4	1.20513387028742E-4	1.93001756315982E-4	5.25709201932992E-4	2.03382405857413E-4	9.46592267835791E-4	0.0	0.0	0.0
Microbacterium	3.10472228259182E-5	1.5844094113919E-5	1.57616833477815E-5	1.73954641327274E-4	0.0	8.04673543943222E-5	3.94049847305684E-5	7.3307941162409E-4	0.0	0.0	1.0727311735679E-4	1.58355635085275E-5	0.0	0.0	3.93623302499508E-5	1.55036356025488E-5	1.30893478886882E-4	0.0	0.0	1.2668450806822E-4	2.19437265324036E-4	8.06269552036637E-5	2.42677668054285E-4	4.80969634783724E-5	0.00862294652791413	2.26300663060943E-5	7.93902826294062E-5	1.92885731278029E-4	4.01711290095808E-5	5.79005268947947E-5	3.43732939725418E-4	3.12896009011405E-5	7.47309685133519E-5	0.0	1.57614349210352E-5	0.00463357560166747
Pseudonocardia	3.10472228259182E-5	0.00608413213974491	0.0	0.00452282067450912	0.0	0.0	2.56132400748695E-4	0.0	2.39830273959967E-4	0.0	0.0	0.0	0.0	3.10307376695916E-4	2.16492816374729E-4	4.65109068076464E-5	3.92680436660646E-4	0.0	0.0	3.16711270170549E-4	1.46291510216024E-4	0.0	0.00468554574474043	0.0	1.63623273774462E-5	2.71560795673131E-4	0.0	0.0	1.00427822523952E-4	3.86003512631965E-5	6.06587540691914E-5	4.69344013517108E-5	2.4910322837784E-5	0.0	3.6251300318381E-4	0.0
Burkholderia	0.0	0.00955398875069318	1.10331783434471E-4	4.34886603318185E-5	0.0	1.60934708788644E-4	4.13752339670968E-4	0.0	2.58278756572272E-4	0.0	7.15154115711936E-5	9.50133810511647E-5	0.0	0.0	0.0014367250541232	0.0	0.0	0.0	2.02441759063162E-4	0.0	0.0	6.4501564162931E-5	4.66687823181318E-4	0.0	3.27246547548923E-5	2.94190861979226E-4	0.00198475706573515	0.0	8.03422580191616E-5	0.0	0.0	1.09513603153992E-4	1.49461937026704E-4	0.0	9.14163225420042E-4	0.0
Gemmata	9.31416684777547E-5	0.00182207082310069	0.0	0.0	0.0	0.0140335066063698	0.0	0.0	0.0	0.0	0.0	1.10848944559692E-4	0.0	1.89632285758615E-4	0.0	0.0	2.09429566219011E-4	0.0	0.0	0.0	0.0	0.0	3.73350258545054E-5	3.20646423189149E-5	4.58145166568493E-4	0.0	0.0	0.0	6.02566935143712E-5	0.0	2.02195846897305E-4	2.50316807209124E-4	0.0	0.0	0.0	0.0
Altererythrobacter	0.0	0.0	0.0	0.0	0.0	1.60934708788644E-5	3.94049847305684E-5	0.0	0.0	4.69557051181719E-5	0.0	9.50133810511647E-5	0.0	1.72392987053287E-5	0.0	6.20145424101952E-5	0.0106285504856148	0.0	0.0	3.16711270170549E-5	1.95055346954698E-4	2.74131647692457E-4	3.73350258545054E-5	0.00165132907942412	5.72681458210616E-4	1.81040530448754E-4	0.0	0.0	1.60684516038323E-4	0.00272132476405535	1.21317508138383E-4	1.87737605406843E-4	9.96412913511359E-5	4.70256289677874E-5	0.00471266904138953	1.39472175301027E-4
Novosphingobium	0.0	0.0	1.26093466782252E-4	0.0	0.0	0.00320260070489402	2.75834893113979E-4	0.00100400006374604	3.68969652246103E-5	0.0	1.25151970249589E-4	9.97640501037229E-4	0.0	4.30982467633217E-4	4.7234796299941E-4	4.65109068076464E-5	0.0	0.0	0.00146380964245671	8.23449302443427E-4	1.21909591846687E-4	6.4501564162931E-4	1.86675129272527E-5	1.60323211594575E-5	1.14536291642123E-4	0.0	0.00543029533185138	9.48354845450308E-4	5.0213911261976E-4	4.24603863895161E-4	4.04391693794609E-5	3.59830410363116E-4	0.0	0.0	0.0	0.0
Capnocytophaga	0.0	0.0	0.0	2.17443301659092E-5	0.0	0.00149669279173439	4.33454832036253E-4	0.00613555594511466	0.00208467853519048	1.56519017060573E-5	5.36365586783952E-5	3.32546833679076E-4	0.0	8.61964935266433E-5	1.57449320999803E-4	0.0	0.0	3.20507684171728E-5	3.42593746106889E-4	0.0012668450806822	0.00224313648997903	3.70883993936853E-4	1.49340103418022E-4	1.76355532754032E-4	4.90869821323385E-4	1.81040530448754E-4	0.0	2.73254785977207E-4	4.01711290095808E-5	0.00123521124042229	1.81976262207574E-4	1.56448004505703E-4	5.72937425269032E-4	5.64307547613449E-4	0.0	0.0
Megamonas	0.0	0.0	0.0	4.34886603318185E-5	0.0	0.0	2.95537385479263E-4	0.0	0.00199243612212895	2.34778525590859E-4	0.0	0.0	0.0	3.27546675401245E-4	3.54260972249557E-4	0.0	5.23573915547527E-5	0.0	4.67173290145758E-5	0.0	2.19437265324036E-4	9.35272680362499E-4	7.09365491235603E-4	0.00949113412639882	3.27246547548923E-5	0.0	0.0	7.07247681352772E-4	4.01711290095808E-4	5.79005268947947E-5	4.4483086317407E-4	2.03382405857413E-4	0.0026404942208051	0.0	0.0	0.0
Ralstonia	4.65708342388773E-5	0.0	0.0	3.04420622322729E-4	0.0	0.0	9.65422125898926E-4	0.0	0.00212157550041509	0.0	5.00607880998355E-4	3.00875706662022E-4	0.0	3.27546675401245E-4	0.00822672702223972	2.6356180524333E-4	0.00123039870153669	8.0126921042932E-5	0.0	0.0	0.00151167893889891	1.12877737285129E-4	3.54682745617801E-4	8.01616057972873E-5	1.30898619019569E-4	4.07341193509697E-4	0.0	0.0013502001189462	0.00110470604776347	0.0010808098353695	6.06587540691914E-4	5.00633614418248E-4	7.47309685133519E-5	0.0	0.0	0.0
Brevibacterium	6.20944456518364E-5	0.0	0.0	1.30465980995455E-4	0.0	0.0	7.68397202246084E-4	0.00285263510175461	2.21381791347662E-4	0.0	4.64850175212758E-4	1.10848944559692E-4	0.0	2.24110883169273E-4	0.00185002952174769	1.39532720422939E-4	5.49752611324904E-4	1.7627922629445E-4	2.64731531082596E-4	0.0	7.31457551080119E-4	0.0	7.09365491235603E-4	8.65745342610703E-4	2.94521892794031E-4	9.73092851162054E-4	0.0	0.00208959542217864	1.60684516038323E-4	0.00382143477505645	2.83074185656227E-4	2.03382405857413E-4	0.00114587485053806	0.0	0.00132396053336696	9.2981450200685E-5
Bradyrhizobium	0.0	0.00171116216430326	0.0	0.00154384744177956	0.0	0.0	5.91074770958526E-4	0.0	2.02933308735357E-4	1.56519017060573E-5	2.32425087606379E-4	7.91778175426373E-5	0.0	2.5858948057993E-4	0.00257823263137178	1.39532720422939E-4	2.8796565355114E-4	0.0	0.0	2.85040143153494E-4	7.80221387818794E-4	7.0951720579224E-4	2.61345180981538E-4	4.80969634783724E-5	4.41782839191047E-4	6.56271922876734E-4	0.00560495395363607	0.00146271679552505	8.23508144696407E-4	3.66703337000367E-4	2.22415431587035E-4	7.50950421627372E-4	9.96412913511359E-5	0.0	0.0	0.0
Lautropia	0.0	0.0	0.0	0.0	0.0	0.00247839451534512	0.00114274455718648	1.59365089483498E-4	0.00291486025274421	3.13038034121146E-5	0.0	3.32546833679076E-4	0.0	0.0	0.00167289903562291	9.30218136152928E-5	2.35608261996387E-4	9.61523052515184E-5	2.95876417092313E-4	4.27560214730241E-4	0.00138976934705223	4.83761731221982E-4	2.24010155127032E-4	1.76355532754032E-4	5.5631913083317E-4	2.26300663060943E-5	0.0	9.16207223570636E-4	0.0	0.00185281686063343	1.41537092828113E-4	1.56448004505703E-4	4.9820645675568E-4	0.0043577082843483	0.0	0.0
Luteolibacter	0.0	0.0	0.0	0.0	0.0	0.0	0.0	0.0	0.0	0.0	1.78788528927984E-5	0.0	0.0	0.0	1.96811651249754E-5	0.0	0.0	0.0	0.0	0.00779109724619551	2.92583020432048E-4	4.83761731221982E-5	0.0	2.40484817391862E-4	0.00294521892794031	2.26300663060943E-5	0.0	0.0	0.0	1.93001756315982E-4	0.00952342438886305	7.82240022528513E-5	7.47309685133519E-5	9.40512579355749E-5	0.0	0.0
Lactococcus	0.0	0.0	0.0	0.0	0.0	0.0	0.0	0.0121914293454876	0.0	0.0	0.0	4.75066905255824E-5	0.0	8.61964935266433E-5	0.0	0.0	1.30893478886882E-4	0.0	0.0	0.0	0.00443750914321939	0.0	3.73350258545054E-5	0.0	0.0	6.78901989182828E-5	0.0	0.0	0.0	0.0	0.0	0.0	0.0	0.0	0.00378274438104845	0.0
Eikenella	0.0	0.0	2.67948616912286E-4	4.34886603318185E-5	0.0	0.00912499798831614	4.92562309132105E-4	0.00116336515322953	0.00243519970482428	6.26076068242291E-5	1.0727311735679E-4	3.80053524204659E-4	0.0	0.0	0.00116118874237355	9.30218136152928E-5	0.0	6.41015368343456E-5	1.24579544038869E-4	3.16711270170549E-5	0.0010484224898815	3.22507820814655E-4	1.86675129272527E-5	3.52711065508064E-4	3.92695857058708E-4	1.81040530448754E-4	0.0	0.0	0.0	0.00127381159168548	1.81976262207574E-4	1.40803204055132E-4	2.4910322837784E-4	0.0	0.0011190618793935	0.0
Elizabethkingia	0.0	0.0	0.0	4.56630933484094E-4	0.0	0.0	0.0023642990838341	0.0	6.4569689143068E-4	1.40867115354516E-4	2.86061646284774E-4	1.2668450806822E-4	0.0	0.00125846880548899	0.00675063963786656	2.17050898435683E-4	6.54467394434409E-4	3.20507684171728E-5	0.0	0.0	0.00160920661237626	8.86896507240301E-4	5.78692900744834E-4	4.16840350145894E-4	3.76333529681262E-4	2.71560795673131E-4	0.0	0.00239499783003552	0.00110470604776347	0.00142821299673827	6.26807125381645E-4	5.47568015769959E-4	4.9820645675568E-4	0.0	3.15228698420704E-5	0.0
Anoxybacillus	1.08665279890714E-4	0.00310544244632813	3.15233666955631E-5	2.17443301659092E-4	3.17641827075789E-5	0.00114263643239938	6.89587232784947E-4	0.00148209533219653	1.84484826123051E-5	5.32164658005948E-4	1.0727311735679E-4	2.37533452627912E-4	1.59129244772604E-5	1.03435792231972E-4	0.00222397165912222	2.17050898435683E-4	1.30893478886882E-4	0.0	9.34346580291516E-5	5.54244722798461E-4	5.12020285756083E-4	0.00119327893701422	2.80012693908791E-4	4.16840350145894E-4	3.10884220171477E-4	0.00169725497295707	2.85805017465862E-4	0.00110909295484867	2.00855645047904E-4	2.70202458842375E-4	1.21317508138383E-4	1.56448004505703E-4	0.00179354324432045	7.99435692452387E-4	7.88071746051761E-4	0.00102279595220753
Aeromonas	0.0	0.0	0.0	2.17443301659092E-5	0.0	0.0	1.37917446556989E-4	0.0	0.0	3.13038034121146E-5	0.0	8.23449302443427E-4	0.0	0.0	4.7234796299941E-4	0.0	1.83250870441635E-4	0.0099036874409064	9.34346580291516E-5	0.0	3.65728775540059E-4	0.0	1.68007616345274E-4	0.0	1.30898619019569E-4	1.13150331530471E-4	0.0	4.66140517255236E-4	6.62823628658083E-4	0.00571285198695308	2.02195846897305E-5	0.0	0.00463332004782782	0.0	0.0	0.0
Sphingobium	0.0	0.0	0.0	4.34886603318185E-5	0.0	0.0	0.0	0.0	0.0	0.0	0.0	7.91778175426373E-5	0.0	1.72392987053287E-4	0.0	0.0	4.71216523992775E-4	1.60253842085864E-5	0.0	0.00191610318453182	0.0	4.83761731221982E-5	1.68007616345274E-4	0.00102606855420528	0.0	1.35780397836566E-4	0.0	4.82214328195072E-5	4.61967983610179E-4	2.12301931947581E-4	5.45928786622723E-4	0.0153788388429106	9.96412913511359E-5	2.03777725527079E-4	0.0	0.0
Escherichia	0.0	0.0	0.0	2.8267629215682E-4	0.0	1.60934708788644E-5	0.00106393458772535	3.18730178966995E-5	9.77769578452172E-4	1.7217091876663E-4	3.93334763641565E-4	1.2668450806822E-4	0.0	0.00172392987053287	0.00478252312536902	1.2402908482039E-4	1.57072174664258E-4	4.32685373631833E-4	0.00267846019683568	2.05862325610857E-4	0.00119471400009753	4.51510949140517E-4	0.00317347719763296	0.00115432712348094	1.63623273774462E-4	1.13150331530471E-4	0.0	8.51911979811293E-4	4.61967983610179E-4	0.00100360913284311	0.0	7.50950421627372E-4	0.0012455161418892	1.56752096559291E-4	0.0	1.54969083667808E-5
Thermus	0.0	0.0	1.73378516825597E-4	0.0	1.58820913537895E-5	0.0	0.00100482711062949	0.0	0.0	2.03474722178745E-4	0.0	0.0	5.56952356704115E-4	0.0	4.92029128124385E-4	3.10072712050976E-5	7.85360873321291E-5	0.0	8.09767036252647E-4	0.0	1.70673428585361E-4	2.41880865610991E-4	3.73350258545054E-4	8.01616057972873E-5	3.27246547548923E-4	0.00305505895132273	0.00760558907589711	0.00170382395962259	0.0	5.79005268947947E-4	2.02195846897305E-5	2.03382405857413E-4	0.00401056197688322	1.72427306215221E-4	0.0014342905778142	5.11397976103767E-4
Curvibacter	0.0	2.69349599936624E-4	0.0	0.0	0.0	0.0	7.68397202246084E-4	0.0	0.0	0.0	5.36365586783952E-5	0.0	0.0	2.06871584463944E-4	3.93623302499508E-5	3.10072712050976E-5	0.0	0.0	0.00210227980565591	1.58355635085275E-5	4.87638367386746E-5	0.00235430709194698	2.80012693908791E-4	8.01616057972873E-5	0.00463053864781727	4.52601326121886E-5	0.0	0.00650989343063347	0.0	1.35101229421188E-4	9.09881311037871E-4	8.44819224330794E-4	0.0032632522917497	0.0	0.0	3.87422709169521E-4
Rhodococcus	0.0	0.0	0.0	1.52210311161365E-4	0.0	4.18430242850476E-4	5.91074770958526E-5	0.0	1.47587860898441E-4	0.0	0.0	6.33422540341098E-5	0.0	6.89571948213147E-5	1.96811651249754E-4	1.08525449217842E-4	0.0	0.0	0.0	0.00106098275507134	7.31457551080119E-5	2.58006256651724E-4	1.12005077563516E-4	0.00102606855420528	5.39956803455724E-4	6.78901989182828E-5	0.0	4.98288139134908E-4	1.40598951533533E-4	0.00910968289811437	0.0109994540712134	1.56448004505703E-5	0.00102132323634914	0.0	0.0	0.0
Tepidimonas	0.0	0.0	0.0	2.60931961990911E-4	0.0	0.0	0.0	0.0	0.0	0.0	0.0	0.0196836054410996	0.0	5.1717896115986E-5	3.73942137374533E-4	1.08525449217842E-4	0.0	0.0	0.0	0.0	1.95055346954698E-4	0.0	7.46700517090108E-5	1.60323211594575E-5	4.90869821323385E-5	2.03670596754848E-4	0.0	2.89328596917043E-4	0.0	3.86003512631965E-5	2.02195846897305E-5	0.0	3.23834196891192E-4	1.56752096559291E-5	3.30990133341739E-4	0.0
Dialister	0.0	0.0	0.0	1.30465980995455E-4	0.0	0.0102193540080789	2.95537385479263E-4	0.00451003203238299	0.0	0.0	3.57577057855968E-5	0.0	0.0	0.00160325477959557	0.0	6.20145424101952E-5	1.04714783109505E-4	0.0	0.0	5.54244722798461E-4	0.00468132832691276	4.19260167059051E-4	3.73350258545054E-4	1.60323211594575E-4	2.94521892794031E-4	2.71560795673131E-4	0.0	0.0	0.0	2.70202458842375E-4	0.0	4.69344013517108E-5	3.7365484256676E-4	0.0	0.0	0.0
Pedobacter	0.0	0.0	0.0	1.95698971493183E-4	0.0	0.0	9.26017141168358E-4	0.0	5.16557513144544E-4	9.39114102363437E-5	1.60909676035186E-4	1.90026762102329E-4	0.0	7.58529143034461E-4	0.00291281243849636	1.39532720422939E-4	5.49752611324904E-4	1.60253842085864E-5	0.0	0.00112432500910545	0.00273077485736578	9.67523462443964E-4	9.33375646362635E-5	4.32872671305352E-4	0.00186530532102886	1.5841046414266E-4	0.00423944109241029	0.00305402407856879	0.00144616064434491	7.91307200895528E-4	1.41537092828113E-4	4.53699213066537E-4	0.00151952969310482	0.0	0.0	0.0
Clostridium_XlVa	0.0	0.0	0.0	8.6977320663637E-5	0.0	0.0	0.00269924145404394	0.0	0.00153122405682133	2.03474722178745E-4	0.0	0.0	0.0	0.00277552709155792	0.00484156662074395	0.0	2.61786957773764E-4	3.20507684171728E-5	0.0	2.53369016136439E-4	0.0	0.00175766762343987	7.09365491235603E-4	0.00665341328117485	4.90869821323385E-5	6.78901989182828E-5	0.0	0.00144664298458522	8.03422580191616E-5	3.86003512631965E-4	1.01097923448652E-4	1.72092804956273E-4	0.00109605420486249	3.13504193118583E-5	1.57614349210352E-4	0.0
Abiotrophia	0.0	0.0	0.0	0.0	0.0	0.0036210309477445	3.15239877844547E-4	0.0	0.0130984226547366	0.0	0.0	1.58355635085275E-4	0.0	0.0	0.0	0.0	0.0	4.80761526257592E-5	0.0	9.50133810511647E-5	0.00243819183693373	2.74131647692457E-4	0.0	3.20646423189149E-5	6.54493095097847E-5	0.0	7.93902826294062E-5	0.00101265008920965	8.03422580191616E-5	0.0	2.02195846897305E-5	9.38688027034215E-5	1.2455161418892E-4	0.0	0.00414525738423226	1.54969083667808E-5
Xanthobacter	0.0	0.0	0.0	6.52329904977277E-5	0.0	0.0	0.0	7.1714290267574E-4	0.0	0.0	0.0	0.0	0.0	0.0	0.0	0.0	0.0	0.0	0.0	0.0	0.0	1.61253910407327E-5	0.0265078683566988	4.80969634783724E-5	1.96347928529354E-4	0.0	0.0	4.82214328195072E-5	0.0	3.86003512631965E-5	0.0	0.0	0.0	0.0	0.0	0.0
Nocardioides	3.10472228259182E-5	0.0	0.0	1.95698971493183E-4	0.0	0.00263932922413377	2.56132400748695E-4	0.0	9.22424130615257E-4	9.39114102363437E-5	1.43030823142387E-4	1.10848944559692E-4	0.0	3.62025272811902E-4	2.36173981499705E-4	3.10072712050976E-5	0.00157072174664258	3.20507684171728E-5	0.0	0.00804446626233194	6.58311795972107E-4	2.41880865610991E-4	0.00119472082734417	2.88581780870234E-4	0.00225800117808757	4.29971259815791E-4	0.0	2.41107164097536E-4	3.21369032076647E-4	0.00360913284310887	0.00149624926704006	7.82240022528513E-5	1.2455161418892E-4	5.01606708989733E-4	7.5654887620969E-4	1.54969083667808E-5
Nocardiopsis	9.31416684777547E-5	0.0036599857403153	3.15233666955631E-4	2.17443301659092E-5	4.76462740613684E-5	0.0110884014355376	0.0	0.00248609539594256	0.0	0.0	0.0	0.0	3.18258489545209E-4	0.0	7.47884274749065E-4	0.0	0.0	0.0	6.6961504920892E-4	7.28435921392263E-4	9.75276734773492E-5	0.0	0.0	0.0	0.0	0.0	0.0	0.0	0.0	1.35101229421188E-4	0.0	1.56448004505703E-5	0.0	5.32957128301591E-4	0.00327837846357532	3.56428892435959E-4
Peptoniphilus	0.0	0.0	0.0	6.95818565309096E-4	0.0	4.66710655487069E-4	3.94049847305684E-4	0.0	0.00132829074808597	0.0	5.5424443967675E-4	7.91778175426373E-5	3.34171414022469E-4	0.00530970400124123	0.0	4.34101796871366E-4	0.00107332652687243	1.12177689460105E-4	1.86869316058303E-4	2.53369016136439E-4	0.00872872677622275	0.00129003128325862	7.46700517090108E-4	1.76355532754032E-4	0.00247071143399437	0.00133517391205956	0.0	0.0	2.00855645047904E-4	0.00129311176731708	2.02195846897305E-4	3.44185609912546E-4	3.7365484256676E-4	0.0	0.00230116949847114	0.0
Devosia	0.0	0.0	0.0	0.0	0.0	0.0	0.0	0.0	0.0	0.0	0.0	0.0	0.0	3.44785974106573E-4	0.0	1.55036356025488E-5	1.04714783109505E-4	0.0	0.0	0.00101347606454576	0.0	1.61253910407327E-5	0.0	1.60323211594575E-5	0.0149060802408535	1.5841046414266E-4	0.0	4.17919084435729E-4	4.41882419105389E-4	2.89502634473974E-4	0.00626807125381645	0.00229978566623383	1.74372259864488E-4	3.13504193118583E-5	0.0	9.2981450200685E-4
Legionella	0.0	0.0	0.0	0.0	0.0	0.0	7.88099694611368E-5	7.1714290267574E-4	0.0	0.0	0.0	1.2668450806822E-4	0.0	0.0	1.96811651249754E-4	0.0	0.0	0.0	0.0	4.43395778238769E-4	1.21909591846687E-4	0.0	0.0	7.37486773335043E-4	1.30898619019569E-4	0.0	0.00100031756113052	4.500667063154E-4	0.0	0.0	0.029561032816386	1.40803204055132E-4	0.0	0.0	0.0	0.0
Brevibacillus	7.76180570647956E-5	0.00160025350550582	4.41327133737883E-4	0.0	1.58820913537895E-5	0.00849735262404043	0.0	0.00152990485904158	0.0	0.0	0.0	0.0	0.00202094140861207	0.0	0.0	0.0	0.0	0.0	0.00317677837299115	4.59231341747296E-4	0.0	0.0	0.0	0.0	0.0	0.0	0.00614480787551604	0.0	1.00427822523952E-4	0.0	0.0	3.12896009011405E-5	7.47309685133519E-5	7.3673485382867E-4	0.00252182958736563	7.28354693238699E-4
Porphyromonas	0.0	0.0	0.0	0.0	0.0	0.00114263643239938	4.33454832036253E-4	0.00137053976955808	0.0113273683239554	0.0	3.03940499177573E-4	6.17586976832571E-4	0.0	4.13743168927888E-4	0.00149576854949813	1.55036356025488E-4	4.97395219770151E-4	3.20507684171728E-5	2.95876417092313E-4	4.43395778238769E-4	0.00256010142878042	3.38633211855387E-4	4.8535533610857E-4	7.37486773335043E-4	8.83565678382093E-4	0.00147095430989613	0.0	1.76811920338193E-4	3.01283467571856E-4	0.00148611352363307	1.81976262207574E-4	8.60464024781364E-4	0.00191809485850937	1.41076886903362E-4	0.00316804841912808	0.0
Bdellovibrio	0.0	0.0	0.0	4.34886603318185E-5	0.0	1.28747767030916E-4	3.94049847305684E-5	0.0	0.0	0.0	0.0	0.00180525423997213	0.0	0.00103435792231972	0.0	0.0	0.0	0.0	0.0	0.00289790812206052	4.87638367386746E-4	0.0	0.00136272844368945	0.00230865424696188	0.00433601675502323	4.52601326121886E-5	0.0	0.00147879060646489	0.0	3.66703337000367E-4	0.0114240653496977	0.00342621129867489	6.72578716620167E-4	0.0	2.99467263499669E-4	0.0
Massilia	1.55236114129591E-4	0.0	0.0	0.0	0.0	0.00333134847192494	0.00254162151512166	0.0	0.0	1.25215213648458E-4	5.36365586783952E-5	6.33422540341098E-5	0.0	0.00179288706535418	2.95217476874631E-4	9.30218136152928E-5	2.09429566219011E-4	5.12812294674765E-4	0.00186869316058303	0.0	0.00694884673526113	5.3213790434418E-4	4.66687823181318E-4	7.85583736813416E-4	3.4360887492637E-4	8.59942519631582E-4	0.0	6.91173870412936E-4	9.23935967220359E-4	0.0032810298573717	1.01097923448652E-4	0.0	0.00132024711040255	9.40512579355749E-5	0.00665132553667686	2.63447442235274E-4
Roseburia	0.0	0.0	0.0	2.39187631825002E-4	0.0	0.0	0.00126095951137819	0.0	0.0017895028133936	0.00107998121771795	0.0	1.58355635085275E-5	0.0	0.00184460496147017	0.00332611690612084	9.30218136152928E-5	0.0	3.20507684171728E-5	5.6060794817491E-4	0.0	2.43819183693373E-4	0.00311220047086142	0.00121338834027143	0.0118158206945202	2.127102559068E-4	8.59942519631582E-4	0.0	0.00151093822834456	2.00855645047904E-5	2.50902283210777E-4	8.08783387589219E-5	2.34672006758554E-4	0.00348744519728976	1.25401677247433E-4	0.0	0.0
Meiothermus	6.20944456518364E-5	3.80258258734057E-4	0.0	0.0	9.52925481227368E-5	0.00281635740380128	9.45719633533642E-4	2.70920652121946E-4	2.95175721796882E-4	0.0	1.78788528927984E-4	0.0122092194650747	0.0	9.30922130087748E-4	0.00322771108049597	1.2402908482039E-4	8.37718264876044E-4	0.0	1.40151987043727E-4	0.0	0.0010484224898815	9.67523462443964E-5	6.34695439526592E-4	8.01616057972873E-5	4.90869821323385E-5	4.7523139242798E-4	0.00352492854874563	0.00231462877533634	8.03422580191616E-5	9.65008781579912E-5	4.04391693794609E-5	4.38054412615967E-4	0.0	4.70256289677874E-4	2.83705828578634E-4	9.2981450200685E-5
Nesterenkonia	9.31416684777547E-5	0.0	0.0	0.0	1.58820913537895E-5	0.00249448798622399	0.00132006698847404	0.0	0.0	0.0	1.25151970249589E-4	3.16711270170549E-5	0.0	1.72392987053287E-5	0.0	0.0	1.83250870441635E-4	1.60253842085864E-5	0.0	0.0	1.70673428585361E-4	0.0	0.0048162183352312	1.60323211594575E-5	1.14536291642123E-4	6.78901989182828E-5	0.0	0.0	6.02566935143712E-5	0.0264605407909212	0.0	0.0	4.9820645675568E-5	0.0	3.30990133341739E-4	5.42391792837329E-4
Chiayiivirga	0.0	0.0	0.0	0.0	0.0	0.0	0.0	0.0	0.0	0.0	0.0	0.0	0.0	0.0	0.0	0.0	0.0	0.0	0.0	0.0	0.0	0.0	0.0	0.0	0.00584135087374828	0.0	0.0	0.0	0.0	0.0	0.0325333117657763	0.0	1.74372259864488E-4	0.0	0.0	0.0
Geobacillus	3.88090285323978E-4	9.34801552721223E-4	5.98943967215699E-4	0.0	9.52925481227368E-5	0.00111044949064165	1.97024923652842E-5	9.24317519004287E-4	0.0	0.0	1.78788528927984E-5	0.0	0.00111390471340823	1.72392987053287E-5	0.0	4.65109068076464E-5	2.61786957773764E-4	0.0	0.00126136788339355	0.00175774754944655	7.31457551080119E-5	1.12877737285129E-4	3.73350258545054E-5	8.01616057972873E-5	3.27246547548923E-5	4.7523139242798E-4	0.018450301683074	1.60738109398357E-5	0.0	2.12301931947581E-4	0.0	0.0	0.00261558389796732	2.97828983462654E-4	0.00116634618415661	5.11397976103767E-4
Schlegelella	2.48377782607346E-4	0.0022498613641765	6.30467333911262E-4	6.52329904977277E-5	4.76462740613684E-5	0.0028968247581956	4.33454832036253E-4	0.00540247653349057	3.87418134858408E-4	0.0	0.0	4.90902468764351E-4	0.00108207886445371	3.79264571517231E-4	0.00139736272387325	9.30218136152928E-5	2.61786957773764E-5	0.0	4.82745733150617E-4	5.85915849815516E-4	3.90110693909397E-4	0.00104815041764763	3.73350258545054E-4	1.76355532754032E-4	1.79985601151908E-4	4.52601326121886E-4	0.00673229596697364	6.10804815713758E-4	5.22224677124551E-4	2.31602107579179E-4	8.08783387589219E-5	2.19027206307984E-4	0.00117078517337585	9.40512579355749E-4	0.00247454528260253	5.26894884470548E-4
Rhodobacter	0.0	0.0	0.0	0.0	0.0	0.0	0.0	0.0	0.0	0.0	8.58184938854323E-4	1.74191198593802E-4	0.0	0.0	1.96811651249754E-5	0.0	1.57072174664258E-4	0.0	0.0	0.0189234983926903	0.0	2.41880865610991E-4	0.00192275383150703	3.84775707826979E-4	6.54493095097847E-5	3.84711127203603E-4	0.0	0.00271647404883224	0.0	1.35101229421188E-4	2.02195846897305E-5	0.00693064659960262	1.49461937026704E-4	0.0	0.0	0.0
Cloacibacterium	9.31416684777547E-5	0.0	0.0	2.17443301659092E-5	0.0	0.00207605774337351	1.97024923652842E-5	0.0	0.0	0.0	0.0	0.0238008519533168	0.0	0.0	0.0	1.55036356025488E-5	0.0	4.80761526257592E-5	1.55724430048586E-5	0.0	9.75276734773492E-5	3.87009384977586E-4	0.0	9.61939269567448E-5	3.27246547548923E-5	0.00106361311638643	0.0	0.00128590487518686	2.41026774057485E-4	0.00156331422615946	0.0	1.40803204055132E-4	0.00194300518134715	0.0	0.00152885918734042	0.0
Leuconostoc	0.0	0.0	0.0	0.0	0.0	5.47178009881391E-4	0.0	0.00119523817112623	0.0	0.0	0.0	1.58355635085275E-4	0.0	1.72392987053287E-5	0.0	0.0	0.0	0.0	0.0	0.0	0.0166040864095187	6.4501564162931E-5	7.46700517090108E-5	0.0	1.63623273774462E-5	1.5841046414266E-4	0.0	3.53623840676386E-4	4.01711290095808E-5	9.65008781579912E-5	0.0	0.0	0.0	0.0	0.0196545093465309	0.0
Barrientosiimonas	1.24188891303673E-4	0.0	0.00167073843486484	5.87096914479549E-4	0.0	0.0114102708531149	7.88099694611368E-5	3.02793670018646E-4	0.00446453279217784	0.0	0.00191303725952943	6.33422540341098E-5	2.70519716113427E-4	2.5858948057993E-4	9.05333595748868E-4	0.00302320894249702	4.97395219770151E-4	0.0	0.0	0.0	0.00273077485736578	1.45128519366595E-4	7.09365491235603E-4	5.93195882899926E-4	3.27246547548923E-5	0.00122202358052909	0.0	0.00197707874559979	6.22652499648503E-4	2.89502634473974E-4	8.08783387589219E-5	2.03382405857413E-4	2.74013551215624E-4	3.13504193118583E-5	0.00193865649528733	2.47950533868493E-4
Blautia	0.0	0.0	0.0	6.52329904977277E-5	0.0	0.00191512303458487	0.00870850162545562	0.0	1.84484826123051E-4	0.00111128502113007	4.29092469427162E-4	0.0	0.0	3.79264571517231E-4	0.00228301515449715	0.0	7.85360873321291E-5	3.20507684171728E-5	0.0	2.85040143153494E-4	3.65728775540059E-4	0.00501499661366788	0.00186675129272527	0.00811235450668548	2.94521892794031E-4	5.20491525040168E-4	0.0	0.00265217880507289	4.01711290095808E-4	1.15801053789589E-4	6.06587540691914E-5	1.72092804956273E-4	0.00271522518931845	4.07555451054158E-4	4.72843047631056E-4	0.0
Fusobacterium	6.20944456518364E-5	0.0	0.0	0.0	0.0	1.93121650546373E-4	9.65422125898926E-4	0.00589650831088942	4.24315100083018E-4	0.0	7.8666952728313E-4	1.58355635085275E-4	0.0	6.89571948213147E-5	0.00177130486124779	3.10072712050976E-5	3.92680436660646E-4	1.60253842085864E-4	0.0	0.00319878382872255	0.00446189106158873	0.00117715354597349	2.24010155127032E-4	0.00133068265623497	8.18116368872308E-4	0.00140306411097785	0.00557319784058431	1.60738109398357E-4	1.80770080543114E-4	0.00482504390789956	0.0	2.65961607659694E-4	0.00251594260661618	0.0	0.00263215963181288	3.09938167335617E-4
Carnobacterium	3.5704306249806E-4	0.0	1.57616833477815E-5	1.08721650829546E-4	0.0	0.0108630928432335	5.31967293862674E-4	0.0104862228880142	0.00171570888294438	7.82595085302864E-5	7.15154115711936E-5	3.64217960696131E-4	0.0	6.89571948213147E-5	9.8405825624877E-4	3.10072712050976E-5	3.40323045105893E-4	1.28203073668691E-4	1.55724430048586E-5	0.00137769402524189	0.00129224167357488	2.74131647692457E-4	5.60025387817581E-5	3.04614102029692E-4	2.61797238039139E-4	5.43121591346263E-4	0.0018577326135281	6.26878626653593E-4	1.00427822523952E-4	0.00129311176731708	5.66148371312453E-4	2.65961607659694E-4	7.97130330809087E-4	0.0	0.00211203227941872	2.01459808768151E-4
Ferruginibacter	0.0	0.0	0.0	8.6977320663637E-5	0.0	0.0	0.0	0.0	0.0	0.0	0.0	0.0	0.0	0.0	0.0	0.0	0.0	0.0	0.0	0.0	0.0	0.0	0.0	2.72549459710777E-4	0.0356698736828326	0.0	0.0	0.0	6.02566935143712E-5	1.35101229421188E-4	0.0	0.00298815688605892	1.49461937026704E-4	0.0	0.0	0.0
Gordonia	0.0	1.5844094113919E-5	0.0	0.00143512579095001	0.0	0.00376587218565428	9.26017141168358E-4	0.0034582224417919	0.00158656950465824	3.13038034121146E-5	1.0727311735679E-4	1.58355635085275E-5	0.0	6.89571948213147E-5	2.95217476874631E-4	9.30218136152928E-5	4.45037828215398E-4	0.0	0.0	0.0	4.14492612278734E-4	1.61253910407327E-4	0.0195635535477608	7.53519094494501E-4	0.00206165324955822	4.97861458734074E-4	6.03366147983487E-4	0.00175204539244209	9.44021531725149E-4	2.31602107579179E-4	0.00440786946236124	1.40803204055132E-4	5.97847748106815E-4	4.07555451054158E-4	9.45686095262113E-5	0.0
Bacillus	9.31416684777547E-5	8.87269270379466E-4	0.0	1.73954641327274E-4	3.17641827075789E-5	0.00186684262194828	3.54644862575116E-4	0.00148209533219653	4.24315100083018E-4	6.26076068242291E-5	0.0	0.00574830955359546	0.00125712103370357	1.72392987053287E-4	0.00387718952962015	4.65109068076464E-5	2.35608261996387E-4	8.0126921042932E-5	4.20455961131182E-4	2.69204579644967E-4	0.00165797044911494	4.51510949140517E-4	1.86675129272527E-5	3.20646423189149E-4	8.18116368872308E-5	4.97861458734074E-4	0.00947919974595109	0.00165560252680308	7.83337015686826E-4	0.00687086252484898	4.04391693794609E-5	0.0	0.0013949780789159	1.56752096559291E-5	0.00163918923178766	3.87422709169521E-4
Aquincola	0.0	0.0	0.0	0.0	0.0	0.0	0.0	0.0	0.0	0.0	0.0	0.0358358802197976	0.0	0.0	0.0	0.0	2.61786957773764E-5	0.0	0.0	0.0	3.65728775540059E-4	0.00149966136678814	1.86675129272527E-5	4.80969634783724E-4	9.8173964264677E-5	2.26300663060943E-5	1.58780565258812E-5	0.00204137398935914	0.0	5.79005268947947E-5	1.21317508138383E-4	1.25158403604562E-4	0.0	1.09726467591504E-4	0.0	0.0
Sphingorhabdus	0.0	0.0	0.0	1.52210311161365E-4	0.0	0.0	0.0	6.8526988477904E-4	0.0	0.0	0.0	0.0	0.0	1.72392987053287E-5	0.0	0.0	3.66501740883269E-4	0.0	3.27021303102031E-4	0.0	0.0	0.0	1.30672590490769E-4	0.00915445538205021	1.47260946397016E-4	0.0	0.0	0.0	0.0	4.63204215158358E-4	0.0113229674262491	0.0208388742001596	4.9820645675568E-5	0.0	0.0	0.0
Spartobacteria	0.0	0.0	0.0	4.34886603318185E-5	0.0	0.0	0.0	0.0	0.0	0.0	8.9394264463992E-5	3.95889087713186E-4	0.0	0.0	0.0	0.0	5.23573915547527E-5	0.0	0.0	3.80053524204659E-4	0.0	4.51510949140517E-4	3.73350258545054E-5	2.56517138551319E-4	0.0150206165324956	0.0	0.0	0.0	0.0	5.79005268947947E-5	0.0320076025638433	7.50950421627372E-4	0.0	2.03777725527079E-4	0.0	0.0
Peredibacter	0.0	0.0	0.0	6.52329904977277E-5	0.0	0.0	0.0	0.0	0.0	0.0	8.58184938854323E-4	4.90902468764351E-4	0.0	0.00156877618218491	0.0	0.0	4.71216523992775E-4	0.0	0.0	1.58355635085275E-4	7.31457551080119E-5	6.4501564162931E-5	0.00759767776139185	5.77163561740469E-4	3.76333529681262E-4	4.52601326121886E-4	0.0	5.30435761014579E-4	0.0	7.7200702526393E-4	0.0267909497138929	0.0102786338960247	1.74372259864488E-4	0.0	0.0	0.0
Sandaracinobacter	7.76180570647956E-5	0.0	0.0	0.0	0.0	0.0	0.0	0.00392038120129404	0.0	1.56519017060573E-5	0.00284273760995495	0.0	0.0	0.0	0.0	0.0	5.49752611324904E-4	0.0	0.0	0.0	1.21909591846687E-4	2.09630083529526E-4	0.0393884522765032	1.44290890435117E-4	0.00481052424896917	0.0	0.0	0.0	0.0	0.0	0.0	2.19027206307984E-4	0.0	1.56752096559291E-4	0.0	0.0
Sphingopyxis	0.0	0.0	0.0	4.34886603318185E-5	0.0	0.0	1.97024923652842E-5	0.00283669859280626	0.0	1.56519017060573E-5	0.0	1.58355635085275E-4	0.0	5.1717896115986E-5	0.0	0.0	0.0	0.0	3.11448860097172E-5	0.0121617127745491	7.31457551080119E-5	3.87009384977586E-4	0.0	4.48904992464809E-4	0.00433601675502323	9.05202652243771E-5	0.00609717370593839	0.0	0.0	0.0	0.0234749378247771	0.00123593923559505	0.00114587485053806	0.0	0.0	0.0
Ottowia	0.0	0.0	0.0	1.73954641327274E-4	0.0	0.0	3.54644862575116E-4	0.0	0.0	6.26076068242291E-5	2.68182793391976E-4	5.06738032272878E-4	0.0	3.10307376695916E-4	0.0012792757331234	7.7518178012744E-5	4.97395219770151E-4	0.0	6.22897720194344E-5	0.00498820250518615	7.55839469449456E-4	2.25755474570258E-4	2.42677668054285E-4	0.0022605572834835	0.00405785718960665	9.05202652243771E-5	0.00657351540171483	9.48354845450308E-4	3.01283467571856E-4	3.66703337000367E-4	1.01097923448652E-4	0.0221217478371063	5.48027102431247E-4	2.50803354494866E-4	7.2502600636762E-4	0.0
Faecalibacterium	0.0	0.0	0.0	5.21863923981822E-4	0.0	0.00516600415211549	0.00415722588907497	0.0	0.00193709067429204	6.88683675066521E-4	2.32425087606379E-4	9.50133810511647E-5	3.02345565067948E-4	0.00232730532521937	0.00324739224562094	2.01547262833134E-4	2.35608261996387E-4	3.20507684171728E-5	0.0	0.0	0.00156044277563759	0.00459573644660883	9.33375646362635E-4	0.0198319812742489	3.59971202303816E-4	3.39450994591414E-4	4.92219752302318E-4	0.003327278864546	2.41026774057485E-4	0.0	2.42635016276766E-4	2.81606408110265E-4	0.00675069748903946	0.0	0.0	0.0
Gemella	4.65708342388773E-5	0.0	3.30995350303412E-4	8.6977320663637E-5	0.0	0.0077409594927338	0.0011230420648212	0.00820730210840013	0.00472281154875012	1.56519017060573E-4	2.86061646284774E-4	3.80053524204659E-4	0.0	7.41289844329133E-4	0.00545168273961819	7.7518178012744E-5	2.09429566219011E-4	6.41015368343456E-5	0.0	0.00147270740629305	0.00304773979616716	0.00112877737285129	1.30672590490769E-4	0.00184371693333761	3.59971202303816E-4	9.27832718549865E-4	0.00195300095268339	0.00498288139134908	2.61112338562275E-4	0.00901318201995638	8.08783387589219E-5	3.59830410363116E-4	0.00112096452770028	2.03777725527079E-4	0.00293162689531255	3.09938167335617E-5
Anaerococcus	2.63901394020305E-4	0.00288362512873326	0.0	0.00106547217812955	0.0	0.00284854434555901	4.53157324401537E-4	0.0	7.194908218799E-4	3.13038034121146E-4	3.57577057855968E-4	0.00142520071576747	0.0	0.0160325477959557	3.54260972249557E-4	9.14714500550379E-4	0.00628288698657033	1.60253842085864E-4	0.00115236078235954	0.00102931162805428	0.00675379138830643	7.90144160995904E-4	0.00210942896077956	8.97809984929618E-4	0.00250343608874926	5.43121591346263E-4	0.0	0.00200922636747947	9.8419266073473E-4	0.00131241194294868	4.2461127848434E-4	8.13529623429653E-4	9.96412913511359E-4	0.00115996551453876	0.00348327711754878	0.00141021866137706
Rhizobium	0.0	1.5844094113919E-5	1.89140200173379E-4	1.30465980995455E-4	0.0	3.37962888456153E-4	5.91074770958526E-5	0.00302793670018646	4.98109030532239E-4	0.0	4.4697132231996E-4	0.00283456586802641	0.0	0.0134121743927457	3.93623302499508E-4	1.55036356025488E-5	5.23573915547527E-5	1.60253842085864E-5	0.00146380964245671	0.0022486500182109	0.00177988004096162	8.54645725158835E-4	1.86675129272527E-4	0.00620450828871004	0.00122717455330846	0.00251193735997646	0.0	0.00273254785977207	9.44021531725149E-4	0.00424603863895161	0.00843156681561761	1.87737605406843E-4	0.00483260263053009	1.72427306215221E-4	5.83173092078303E-4	0.0037192580080274
Acidovorax	0.0	0.0	0.0	4.78375263650003E-4	1.58820913537895E-5	0.00159325361700758	1.18214954191705E-4	0.0	0.0	3.13038034121146E-5	3.57577057855968E-5	0.00152021409681864	1.27303395818083E-4	4.65461065043874E-4	2.5585514662468E-4	4.65109068076464E-5	0.0	2.2435537892021E-4	4.67173290145758E-5	0.0	5.12020285756083E-4	0.00241880865610991	2.0534264219978E-4	0.0062205406098695	0.0110936579619085	0.00239878702844599	0.0	0.00650989343063347	2.41026774057485E-4	0.00152471387489626	0.00137493175890167	0.0152223908384049	0.0105868872060582	0.0	0.0	1.54969083667808E-5
Klebsiella	0.0	0.0	0.0	2.17443301659092E-5	0.0	0.0	2.95537385479263E-4	5.73714322140592E-4	2.76727239184577E-4	1.56519017060573E-4	2.86061646284774E-4	1.58355635085275E-4	0.0	7.58529143034461E-4	0.00157449320999803	0.0	8.6389696065342E-4	0.00171471611031874	0.00207113491964619	1.58355635085275E-4	0.00277953869410445	9.83648853484697E-4	0.0100244544419347	0.00155513515246737	4.90869821323385E-4	0.00128991377944737	0.0	0.0179222991979168	3.41454596581437E-4	0.0182193657962287	1.01097923448652E-4	0.0	0.00396074133120765	7.83760482796457E-5	2.83705828578634E-4	0.0
Phenylobacterium	0.0	0.0	0.0	3.69653612820457E-4	0.0	0.0	0.00102452960299478	0.00167333343957673	0.00129139378286136	0.0	1.78788528927984E-4	4.75066905255824E-5	0.0	0.00106883651973038	0.00482188545561897	1.55036356025488E-5	0.00117804130998194	0.0	0.0	0.00991306275633819	9.26512898034817E-4	2.41880865610991E-4	0.00666430211502921	0.00291788245102126	0.00294521892794031	2.26300663060943E-5	0.0	9.32281034510472E-4	5.82481370638922E-4	3.66703337000367E-4	0.0137695371737065	0.0121247203491919	4.9820645675568E-5	1.56752096559291E-4	0.00264792106673392	0.0
Roseomonas	3.72566673911019E-4	0.0	1.26093466782252E-4	2.60931961990911E-4	0.0	0.0031704137631363	5.31967293862674E-4	0.00517936540821368	0.0121759985241214	9.39114102363437E-5	0.00200243152399342	0.0017894186764636	0.0	0.00337890254624442	7.87246604999016E-5	1.70539991628037E-4	0.00146600696353308	3.84609221006074E-4	7.63049707238072E-4	0.00351549509889309	0.00741210318427854	0.00482149192117909	0.00350949243032351	1.9238785391349E-4	0.0012762615354408	0.00142569417728394	0.0	0.00117338819860801	0.00144616064434491	0.0102290930847471	0.00473138281739693	0.00192431045542014	1.49461937026704E-4	0.0	0.00130819909844592	5.88882517937671E-4
Saccharibacteria	7.76180570647956E-5	0.0	7.56560800693514E-4	9.56750527300007E-4	0.0	0.00315432029225743	5.91074770958526E-5	0.0118567626575722	3.13624204409187E-4	1.56519017060573E-5	0.0	6.33422540341098E-5	0.0	5.1717896115986E-5	3.34579807124582E-4	1.55036356025488E-5	3.66501740883269E-4	1.60253842085864E-5	9.34346580291516E-5	0.00704682576129472	0.00146291510216024	2.41880865610991E-4	0.00403218279228658	1.60323211594575E-4	0.00818116368872308	3.62081060897508E-4	0.00943156557637345	4.82214328195072E-5	0.00160684516038323	4.82504390789956E-4	0.00531775077339911	0.0227318950546786	3.23834196891192E-4	7.05384434516812E-4	1.73375784131387E-4	6.35373243038014E-4
Leptotrichia	0.0	0.0	4.72850500433446E-5	6.52329904977277E-5	0.0	0.0	6.50182248054379E-4	0.0677142265215382	0.00110690895673831	0.0	0.0	3.48382397187604E-4	0.0	0.0	0.00212556583349734	0.0	7.85360873321291E-5	4.80761526257592E-5	0.0	0.0035788373529272	0.00321841322475252	8.70771116199568E-4	1.86675129272527E-4	8.01616057972873E-5	2.45434910661693E-4	5.88381723958451E-4	0.0	1.92885731278029E-4	0.0	9.45708605948314E-4	0.0	1.25158403604562E-4	6.72578716620167E-4	0.0	0.00204898653973458	1.54969083667808E-5
Aeribacillus	9.31416684777547E-4	0.0104729462093005	0.00133974308456143	0.0	3.97052283844737E-4	0.0115068316783881	0.0	0.00538654002454222	0.0	0.0	0.0	0.0	0.0038191018745425	6.89571948213147E-5	0.0	0.0	0.0	0.0	0.00228914912171421	0.0017894186764636	0.0	0.0	0.0	8.01616057972873E-5	0.0	0.0	0.0318037472213401	0.0	0.0	0.0	0.0	0.0	0.00117078517337585	0.0016145465945607	0.00852693629228005	0.00319236312355685
Bacteroides	0.0	0.0	0.0	5.6535258431364E-4	0.0	0.00545568662793505	0.00658063245000493	0.0	0.0057374780924269	0.00169040538425419	2.50303940499178E-4	2.53369016136439E-4	2.06868018204386E-4	0.00375816711776165	0.00570753788624287	1.86043627230586E-4	3.40323045105893E-4	8.0126921042932E-5	1.71296873053445E-4	0.0	0.00197493538791632	0.00840132873222176	0.00817637066213668	0.0265014268765832	1.14536291642123E-4	6.11011790264545E-4	0.0	0.00417919084435729	7.02994757667664E-4	5.98305444579546E-4	2.83074185656227E-4	9.38688027034215E-4	0.00946592267835791	6.89709224860883E-4	0.00160766636194559	0.0
Finegoldia	5.12279176627651E-4	0.00153687712905015	1.26093466782252E-4	0.0028267629215682	0.0	0.00133575808294575	0.00167471185104916	0.0	0.0021400239830274	0.0	8.9394264463992E-5	1.42520071576747E-4	0.0	0.0453393555950144	2.36173981499705E-4	8.52699958140184E-4	0.0128799183224692	4.16659989423246E-4	5.91752834184627E-4	2.21697889119384E-4	0.00819232457209733	0.00141903441158448	0.00222143403834307	2.72549459710777E-4	0.00214346488644545	0.00556699631129919	0.00168307399174341	9.16207223570636E-4	8.03422580191616E-4	9.07108254685118E-4	7.07685464140567E-4	4.22409612165397E-4	9.21681944998007E-4	6.58358805549024E-4	0.00766005737162311	1.54969083667808E-5
Micrococcus	2.94948616846223E-4	0.0	0.0	3.47909282654548E-4	0.0	0.00225308592304102	0.00183233178997143	0.0131316833734402	0.0028779632875196	6.26076068242291E-5	8.9394264463992E-5	3.32546833679076E-4	0.0	0.0018618442601755	0.011237945286361	4.65109068076464E-5	0.0106023717898374	2.08329994711623E-4	5.29463062165192E-4	0.00609669195078307	0.00319403130638319	0.00156416293095108	0.0112378427822061	0.00453714688812646	0.00134171084495059	0.00246667722736428	0.00179422038742458	0.00366482889428255	0.00134573282182096	0.00283712581784494	9.70540065107063E-4	6.2579201802281E-4	8.71861299322439E-4	6.27008386237166E-4	0.00438167890804779	0.0107703513149127
Bosea	7.76180570647956E-5	0.00301037788164462	1.73378516825597E-4	3.26164952488639E-4	0.0	0.0	0.00124125701901291	0.0	2.21381791347662E-4	2.03474722178745E-4	0.00243152399342058	3.48382397187604E-4	0.0	0.0257899908631717	0.00214524699862232	2.17050898435683E-4	6.54467394434409E-4	1.60253842085864E-5	0.0	0.0148220874439817	6.09547959233432E-4	0.001870545360725	0.0037895051242323	0.0141405072626415	0.0127789776817855	8.14682387019394E-4	0.0	0.0058508671821002	0.0012653905638018	0.00104220948410631	0.00598499706816022	0.00760337301897714	0.00241630131526505	0.0	0.0	0.0
Neisseria	9.31416684777547E-5	0.0	0.0	1.95698971493183E-4	0.0	0.0214043162688897	0.0026204314845828	0.00760171476836284	0.0082464717277004	3.13038034121146E-4	9.11821497532718E-4	0.00264453910592408	0.0	3.44785974106573E-5	0.00334579807124582	1.2402908482039E-4	4.45037828215398E-4	1.12177689460105E-4	0.0	0.00473483348904971	0.01618959379724	0.00122552971909569	3.92017771472307E-4	7.05422131016129E-4	0.00454872701093003	0.00212722623277286	0.00589075897110194	0.00451674087409384	0.00148633177335449	0.00407233705826723	0.00121317508138383	0.00197124485677185	0.0026404942208051	1.56752096559291E-5	0.0148315102606941	0.00161167847014521
Actinomyces	9.77987519016424E-4	3.327259763923E-4	4.0980376704232E-4	1.52210311161365E-4	0.0	0.0119091684503597	0.00110333957245592	0.030343113037658	0.00190019370906743	1.25215213648458E-4	3.3969820496317E-4	0.00102931162805428	0.0	0.019721757718896	0.00767565439874041	2.01547262833134E-4	0.0023299039241865	4.32685373631833E-4	4.20455961131182E-4	0.00592250075218927	0.00553469546983957	0.00243493404715064	6.9069797830835E-4	0.00282168852406451	0.00147260946397016	0.00151621444250832	0.00176246427437282	0.00168775014868275	1.60684516038323E-4	0.00515314689363673	2.62854600966496E-4	6.1014721757224E-4	8.22040653646871E-4	4.70256289677874E-5	0.00614695961920373	0.0
Rothia	1.24188891303673E-4	0.0	2.0490188352116E-4	1.73954641327274E-4	0.0	0.0435972126108438	0.00122155452664762	9.72127045849336E-4	0.00171570888294438	2.03474722178745E-4	3.21819352070371E-4	0.00164689860488685	0.0	9.99879324909063E-4	0.0049596536114938	6.20145424101952E-4	9.42433047985549E-4	3.36533068380314E-4	3.73738632116606E-4	9.65969374020175E-4	0.00177988004096162	9.35272680362499E-4	2.98680206836043E-4	7.53519094494501E-4	3.76333529681262E-4	0.00346240014483242	0.022721498888536	0.0102550913796152	2.00855645047904E-4	0.00953428676200953	9.90759649796793E-4	1.72092804956273E-4	0.00159426066161817	2.50803354494866E-4	0.00690350849541342	0.0
Luteimonas	0.0	0.0	0.0	2.17443301659092E-4	0.0	0.00177028179667509	1.97024923652842E-5	0.0	0.0	0.0	0.0	3.16711270170549E-5	0.0	3.44785974106573E-5	4.92029128124385E-4	0.0	7.85360873321291E-5	0.0	1.55724430048586E-5	0.0371027253004798	3.65728775540059E-4	0.00166091527719547	0.00563758890403032	0.0	0.0716669939132142	2.94190861979226E-4	0.0	1.60738109398357E-5	6.02566935143712E-5	5.21104742053153E-4	0.00361930565946175	2.97251208560835E-4	3.7365484256676E-4	3.13504193118583E-5	0.0	0.0
Flavobacterium	0.0	0.0	0.0	1.08721650829546E-4	0.0	2.57495534061831E-4	1.57619938922274E-4	3.02793670018646E-4	0.0	0.0	2.68182793391976E-4	0.00337297502731635	0.0	0.0093781784956988	1.57449320999803E-4	0.0	5.23573915547527E-4	0.0	4.67173290145758E-4	0.0032304549557396	0.00119471400009753	0.00137065823846228	0.0188168530306707	0.00431269439189406	0.00970286013482558	4.7523139242798E-4	0.0	0.00106087152202916	7.43165886677245E-4	0.00258622353463416	0.0836282022767252	6.2579201802281E-5	7.47309685133519E-5	0.0	2.99467263499669E-4	0.00356428892435959
Kocuria	0.00131950697010152	1.26752752911352E-4	6.93514067302388E-4	3.04420622322729E-4	0.0	0.00107826254888392	0.00563491281647128	0.00570527020350922	2.76727239184577E-4	4.69557051181719E-5	0.0123542873489237	4.90902468764351E-4	0.0	0.00131018670160498	0.00210588466837237	3.10072712050976E-4	6.80646090211786E-4	4.64736142049006E-4	3.73738632116606E-4	0.00131435177120778	0.0230165309406544	0.00267681491276163	0.0020534264219978	0.00684580113508834	0.00130898619019569	0.00597433750480889	7.7802476976818E-4	0.0058026457492807	0.00194829975696467	0.0206511879258101	2.62854600966496E-4	8.60464024781364E-4	0.00204264647269829	8.15110902108316E-4	0.0350849541342244	0.00150320011157774
Haemophilus	2.48377782607346E-4	0.0	7.88084167389077E-5	4.34886603318185E-5	0.0	0.0147416193250398	0.00279775391587036	0.0242872396372851	0.00140208467853519	4.69557051181719E-5	6.43638704140742E-4	0.00251785459785586	0.0	9.65400727498405E-4	0.00521550875811848	2.48058169640781E-4	6.02110002879657E-4	6.08964599926283E-4	6.07325277189485E-4	0.0034046461543334	0.00424245379626469	0.00228980552778405	1.30672590490769E-4	0.00338281976464553	0.00373061064205773	0.00407341193509697	6.5100031756113E-4	0.00241107164097536	6.02566935143712E-4	0.0489259452261016	0.00143559051297086	0.0015801248455076	0.00500697489039458	3.13504193118583E-4	0.00802257037480692	1.54969083667808E-4
Mycobacterium	6.20944456518364E-4	0.0455676146716312	2.99471983607849E-4	0.0189610559046729	0.0	0.00584192992902779	9.65422125898926E-4	2.54984143173596E-4	0.0198874642560649	0.0	0.00239576628763499	7.60107048409318E-4	0.0	7.06811246918475E-4	9.05333595748868E-4	0.0	0.0127228461478049	0.0	2.1801420206802E-4	0.00365801517046984	9.99658653142829E-4	0.00343470829167607	9.33375646362635E-5	0.00487382563247507	0.00150533411872505	0.00219511643169115	0.00670053985392188	0.00117338819860801	0.00206881314399341	0.00140891282110667	0.00529753118870938	3.28540809461975E-4	0.00151952969310482	0.00106591425660318	5.83173092078303E-4	1.54969083667808E-5
Veillonella	1.39712502716632E-4	0.0	2.67948616912286E-4	1.95698971493183E-4	0.0	0.0430178476592047	5.12264801497389E-4	0.0596981625205183	0.00230606032653814	7.82595085302864E-5	3.03940499177573E-4	5.54244722798461E-4	0.0	6.03375454686503E-4	0.00482188545561897	1.39532720422939E-4	0.00138747087620095	1.12177689460105E-4	1.40151987043727E-4	0.00918462683494592	0.00833861608231336	0.00153191214886961	2.98680206836043E-4	0.00177958764869978	6.05406112965508E-4	0.0027608680893435	0.00841536995871705	0.00340764791924517	4.41882419105389E-4	0.0116573060814853	0.0	5.47568015769959E-4	0.00398565165404544	5.64307547613449E-4	0.0107965829209091	1.54969083667808E-5
Methylobacterium	2.48377782607346E-4	0.0233383506298027	1.73378516825597E-4	0.00500119593815912	0.0	0.0285980977517421	7.28992217515516E-4	0.00143428580535148	0.0018079512960059	9.39114102363437E-5	0.00153758134878066	2.21697889119384E-4	0.0	0.0177392383677832	0.0257232828183428	0.00212399807754919	0.00510484567658839	1.44228457877278E-4	0.0	0.0	0.028770663675818	9.67523462443964E-4	0.00188541880565252	5.13034277102639E-4	0.00559591596308659	0.00133517391205956	0.0171483010479517	0.00358445983958337	0.00241026774057485	0.00252832300773937	0.00808783387589219	0.00154883524460646	0.00164408130729374	2.82153773806725E-4	0.0112851874034612	0.0
Sphingobacterium	0.0	0.0	0.0	0.0	0.0	5.47178009881391E-4	0.0	0.0	0.0	0.0	0.0	0.0	0.0	0.0	4.32985632749459E-4	0.0	0.0	4.16659989423246E-4	0.00196212781861218	0.00446562890940474	8.04603306188131E-4	0.0	0.0	1.12226248116202E-4	0.0	3.62081060897508E-4	0.0	3.21476218796715E-5	1.20513387028742E-4	0.0011194101866327	0.0	1.09513603153992E-4	1.2455161418892E-4	0.0	0.0	0.165739434982721
Prevotella	0.0	0.0	0.0	5.43608254147731E-4	0.0	0.00798236155591676	0.00665944241946606	0.0157452708409696	0.00594041140116225	0.00244169666614494	3.3969820496317E-4	6.8092923086668E-4	0.0	0.00808523109279915	0.0099980318834875	0.00161237810266508	0.00138747087620095	2.2435537892021E-4	0.00188426560358789	0.0125100951717367	0.00729019359243185	0.0101589963556616	0.00681364221844724	0.0545259242633148	0.00107991360691145	0.00214985629907896	0.0070181009844395	0.00747432208702361	0.00144616064434491	0.00532684847432112	1.01097923448652E-4	0.00159576964595817	0.0186329214826624	8.46461321420174E-4	6.61980266683479E-4	0.0
Gemmobacter	5.12279176627651E-4	0.0	0.0	0.00126117114962274	0.0	0.00806282891031109	9.06314648803074E-4	0.00513155588136863	0.00822802324508809	2.34778525590859E-4	0.00257455481656297	4.59231341747296E-4	0.0	1.37914389642629E-4	0.0	6.20145424101952E-5	5.23573915547527E-5	6.41015368343456E-4	0.00132365765541298	0.11023135758286	0.00234066416345638	0.01936659463992	0.00145606600832571	0.00245294513739699	0.00117808757117612	7.920523207133E-4	0.0	0.00258788356131355	0.00194829975696467	5.79005268947947E-4	0.00754190508926947	0.00398942411489541	1.74372259864488E-4	0.00106591425660318	0.00974056678119976	5.42391792837329E-4
Cytophaga	0.0	0.0	0.0	4.34886603318185E-5	0.0	0.0	0.0	0.0	0.0	0.0	0.0	0.0	0.0	0.0	0.0	0.0	0.0	0.0	0.0	0.0	2.43819183693373E-5	0.0	0.0	3.20646423189149E-5	0.201060278814059	0.0	0.0	0.0	0.0	0.0	2.02195846897305E-5	0.0	0.0	0.0	0.0	0.0
Bifidobacterium	0.0	0.0	0.0	3.04420622322729E-4	0.0	4.50617184608204E-4	2.56132400748695E-4	9.56190536900987E-5	2.95175721796882E-4	2.19126623884802E-4	3.57577057855968E-5	0.0	0.0	0.219301118830486	0.0014367250541232	1.55036356025488E-5	2.8796565355114E-4	0.0	0.0	0.0	2.92583020432048E-4	6.61141032670042E-4	1.86675129272527E-4	6.89389809856671E-4	8.18116368872308E-5	5.20491525040168E-4	0.0	2.250333531577E-4	2.81197903067066E-4	1.73701580684384E-4	0.0	3.12896009011405E-5	2.4910322837784E-4	0.0	0.0103867856129622	0.0
Lysobacter	0.0	0.0	2.52186933564505E-4	0.00213094435625911	0.0	6.43738835154578E-4	5.91074770958526E-5	0.0	1.84484826123051E-4	0.0	0.00654366015876421	0.00389554862309775	0.0	0.0	0.0	3.10072712050976E-5	3.92680436660646E-4	0.0	2.02441759063162E-4	0.032573754137041	2.19437265324036E-4	2.09630083529526E-4	0.00199742388321604	0.0077275787988585	0.0187839518293082	1.81040530448754E-4	0.0	5.14361950074743E-4	1.00427822523952E-4	4.4390403952676E-4	0.00396303859918717	0.0203695301866425	0.217766042247908	0.0	0.0	0.0
Alkanindiges	0.0	0.0	0.0	6.52329904977277E-5	0.0	0.00146450584997666	0.00457097822874594	0.0	0.0	4.69557051181719E-5	0.0044697132231996	4.75066905255824E-5	0.0	0.0	3.14898641999606E-4	7.90685415729989E-4	2.61786957773764E-5	0.0	0.0	0.0027712236139923	0.00358414200029258	6.77266423710775E-4	1.30672590490769E-4	3.20646423189149E-5	0.00232345048759736	2.71560795673131E-4	0.0	1.1251667657885E-4	2.61112338562275E-4	4.24603863895161E-4	0.0198151929959359	0.198970572130352	7.47309685133519E-4	0.0	0.0	0.0
Paracoccus	0.0	0.0	0.0	1.52210311161365E-4	0.0	0.00474757390926501	6.50182248054379E-4	0.00420723836236434	0.00158656950465824	3.4434183753326E-4	0.00209182578845741	0.00285040143153494	0.0	0.00203423724722878	0.00822672702223972	1.08525449217842E-4	0.0580643472342208	2.2435537892021E-4	0.00333250280303974	0.0276647294493975	0.00504705710245282	0.00411197471538685	0.023931751572738	0.0402731907525572	0.0360298448851365	0.0023761569621399	0.0	0.00276469548165174	0.00198847088597425	0.00609885549958505	0.014780516408193	0.0326976329416918	0.00231666002391391	7.83760482796457E-4	0.00929924660341078	0.00463357560166747
Lactobacillus	0.00116427085597193	0.0	0.0	3.69653612820457E-4	0.0	0.00151278626261326	0.0107969658161757	0.0	0.0028595148049073	9.39114102363437E-5	0.0	4.11724651221714E-4	0.0	0.00172392987053287	0.00212556583349734	3.10072712050976E-5	1.83250870441635E-4	6.41015368343456E-5	5.91752834184627E-4	2.53369016136439E-4	0.0871165943336422	0.154723127035831	2.98680206836043E-4	4.97001955943181E-4	0.019765691471955	4.07341193509697E-4	0.00489044140997142	0.00114124057672834	0.00403719846546287	0.0511068650724722	1.61756677517844E-4	4.69344013517108E-4	0.0488491430848944	0.0	8.35356050814866E-4	8.36833051806165E-4
Chryseobacterium	1.24188891303673E-4	0.0	1.57616833477815E-5	0.0011741938289591	0.0	0.00516600415211549	0.013377992316028	0.00274107953911616	7.74836269716816E-4	0.0	0.0150897518415218	6.17586976832571E-4	0.0	0.00146534038995294	0.00423145050186971	6.51152695307049E-4	0.0513887798109898	0.00187496995240461	7.63049707238072E-4	0.022787375888771	0.00236504608182572	0.00220917857258039	0.0182941626687076	0.00817648379132331	9.32652660514432E-4	0.00133517391205956	0.0026198793267704	0.00578657193834086	0.00174744411191677	0.00409163723389883	0.00456962613987909	0.0015801248455076	0.0287216022319649	2.82153773806725E-4	0.0110172430098036	0.172620062297572
Pseudomonas	3.10472228259182E-4	0.259050938762576	0.00490188352116006	6.74074235143186E-4	0.0	0.0050694433268423	0.00332972120973303	0.0125101595244546	3.50521169633798E-4	1.7217091876663E-4	2.68182793391976E-4	0.00190026762102329	3.02345565067948E-4	0.00303411657213785	0.0101358000393623	2.32554534038232E-4	0.00468598654415037	0.00241983301549655	0.00858041609567709	4.75066905255824E-4	0.00997220461305896	0.00228980552778405	0.00492822341279471	0.00960336037451502	0.00135807317232803	0.00178777523818145	4.12829469672912E-4	0.0133573368910035	0.00437865306204431	0.0250516279698145	6.47026710071375E-4	0.00123593923559505	0.0239139099242726	4.38905870366016E-4	2.20660088894493E-4	9.76305227107192E-4
Sphingomonas	2.32854171194387E-4	0.0392933534025192	0.00165497675151706	0.00480549696666594	0.0	0.01318055264979	0.00202935671362427	0.00226298427066567	0.0106078775020755	0.00190953200813899	0.0022348566115998	4.59231341747296E-4	0.0	0.0868688261761512	0.00269631962212163	0.00359684345979132	0.0188748396554884	0.00100959920514094	0.00697645446617665	0.0139352958875042	0.0271858389818111	0.00449898410036443	0.00875506356288152	0.00439285599769135	0.0371915701289351	0.00246667722736428	0.0147824706255954	0.0117017343642004	0.0164701628939281	0.00818327446779766	0.015306225610126	0.0279103240038173	0.0145476285372658	0.00173994827180814	0.0298206348705986	0.0322180724945373
Stenotrophomonas	0.0	0.0	0.0	0.0108721650829546	0.0	0.0	0.0509900502413555	0.0	0.014814131537681	0.00176866489278447	0.00250303940499178	0.00804446626233194	7.95646223863021E-5	0.0360473735928422	0.141546939578823	0.00593789243577619	0.0197910940076965	0.00134613227352126	0.0291983306341099	9.50133810511647E-5	0.032818062125128	0.0205921243590157	0.0163714088372006	0.0186936864719274	0.00559591596308659	0.015116884292471	0.0	0.099995177856718	0.0412758350573443	0.0295871692432401	0.0114847241037669	0.0129382499726216	0.0206257473096851	4.70256289677874E-5	0.0	0.00103829286057432
Brevundimonas	0.0	0.0	2.67948616912286E-4	6.95818565309096E-4	3.17641827075789E-5	0.00463491961311296	0.00983154369027682	0.00999219111061531	0.0466377640439074	2.81734230709031E-4	0.00144818708431667	2.05862325610857E-4	0.0	0.0319271812022687	4.13304467624483E-4	0.00120928357699881	0.00104714783109505	6.41015368343456E-4	0.0421078858851377	0.121585456618474	0.0382308480031209	0.00590189312090818	0.0048535533610857	0.022220797127008	0.0189802997578376	0.0106813912964765	0.0109558590028581	0.0115249224438622	0.00291240685319461	0.00252832300773937	0.120872677275209	0.00132980803829847	0.0208997608609008	0.0026334352221961	0.00291586546039151	0.0735018363836415
Streptococcus	9.46940296190506E-4	0.0	6.61990700606825E-4	6.08841244645459E-4	4.76462740613684E-5	0.111576033603167	0.0100088661215644	0.0909496565682322	0.0454570611567199	7.5129128189075E-4	0.00202031037688622	0.0129534909499755	0.0	0.0674401365352457	0.0313914583743358	0.00165888900947272	0.00366501740883269	0.00309289915225718	4.20455961131182E-4	0.0149962786425755	0.0293802116350514	0.00769181152642952	0.00179208124101626	0.0250905826145509	0.00755939524838013	0.0167688791328159	0.017783423308987	0.0660955105846045	0.00343463153031916	0.0530561828112636	0.00297227894939038	0.00342621129867489	0.0235900757273814	0.00130104240144212	0.066261072408032	0.00161167847014521
Enterococcus	0.755673879971437	0.0	0.0	0.0	0.0	4.82804126365933E-5	0.0	6.37460357933991E-5	1.66036343510746E-4	4.69557051181719E-5	0.0	7.91778175426373E-5	0.0	5.51657558570517E-4	3.14898641999606E-4	0.0	8.37718264876044E-4	0.0	0.0	0.0	0.0	3.70883993936853E-4	4.66687823181318E-4	3.36678744348607E-4	1.63623273774462E-5	1.35780397836566E-4	0.0	2.08959542217864E-4	0.0	1.73701580684384E-4	2.02195846897305E-5	1.56448004505703E-5	2.4910322837784E-4	0.0	0.00108753900955143	0.0
Acinetobacter	9.31416684777547E-5	0.00267765190525232	0.0011978879344314	0.0035225814868773	6.35283654151579E-5	0.0103641952459887	0.0111713131711161	0.024876890468374	0.00640162346646988	0.00167475348254813	0.00870700135879282	0.120065242521655	5.09213583272334E-4	0.00679228368989949	0.0197402086203503	0.00148834901784468	0.00777507264588078	0.0906075223153475	0.121589634981936	0.00571663842657841	0.0231628224508704	0.0115619053762054	0.00679497470551998	0.00472953474203995	0.00299430591007265	0.0131706985901469	0.0111940298507463	0.0537508237828107	0.147267358949123	0.0496979522513655	0.00883595850941222	0.00788497942708741	0.240309884416102	0.00131671761109805	0.00351479998739085	0.00345581056579212
Propionibacterium	0.0086932223912571	0.01956745623069	8.51130900780203E-4	0.00289199591206593	0.0	0.00471538696750728	0.00526056546153088	0.0167970804315607	0.00193709067429204	6.10424166536234E-4	6.61517557033541E-4	0.00351549509889309	0.0	2.41350181874601E-4	0.0141113953946074	0.00286817258647153	0.072960025131548	0.00108972612618388	0.00926560358789087	0.0140936515225894	0.039181742819525	0.00109652659076983	0.00804569807164592	0.0236797383525187	0.00247071143399437	0.0174704111883048	0.0190854239441092	0.00176811920338193	0.00319360475626167	0.0421515835794106	0.0134864629880502	0.00153319044415588	0.00386110003985652	0.773728348616663	0.0726602149859723	0.0195416014505106
Deinococcus	1.86283336955509E-4	0.00442050225778341	1.89140200173379E-4	0.620017830350736	0.0	0.0159164426991969	0.143729681804748	0.0	0.00103311502628909	4.85208952887776E-4	6.61517557033541E-4	0.00893125781880948	0.0	0.00477528574137604	0.00525487108836843	0.0380769290398598	0.00657085264012147	1.12177689460105E-4	6.22897720194344E-4	0.0	0.0043155995513727	0.00149966136678814	0.0254064850939909	0.0620130182447815	0.0135807317232803	0.0031682092828532	0.056811686249603	0.00210566923311848	0.494908309398036	0.00179491633373864	0.049659299997978	0.051330590278321	0.00485751295336788	0.0466494239360451	0.0213252214481606	0.0
Corynebacterium	0.00853798627712751	0.0748316565000396	6.93514067302388E-4	0.0354867468307639	3.17641827075789E-4	0.0367253005455687	0.0668899615801399	0.0462318124591627	0.081320911355041	0.00389732352480826	0.0116748909389974	0.0321145227952937	0.00303936857515674	0.0935059561777027	0.0876599094666404	0.0113951721678734	0.356265870834315	0.028477107738658	0.0173321290644076	0.0240858920964703	0.0747061978836495	0.0361047505402006	0.182885624148295	0.0733318369833584	0.0130898619019569	0.131028083912286	0.0103842489679263	0.065854403420507	0.0606985759334766	0.0959025727134117	0.0172675253250298	0.0247657191132527	0.0666849342367477	0.0226506779528176	0.134208618352615	0.031040307458662
Enhydrobacter	0.0020491167065106	0.24140061791967	0.350792024588226	0.151231816303899	0.0	0.0320421005198191	0.199842380061078	0.0581523211525283	0.231676044645328	0.00709031147284395	0.0271222198383752	0.0726694009406325	6.36516979090417E-5	0.0221007809402314	0.00832513284786459	0.00536425791848188	0.0332207649414906	0.00374993990480922	0.64865454092438	0.0555828279149314	0.0192617155117765	0.396442738736414	0.00530157367133977	0.197502164363357	0.00634858302244911	0.0460748149992079	0.014036201968879	0.163567100123768	0.114246690903248	0.015710342964121	0.00495379824898397	0.0292401320421158	0.00844459944200877	0.00180264911043185	0.188317624436529	0.318244510220211
Staphylococcus	0.202676270607594	0.0834508436980116	0.620238001418551	0.030420317902107	0.998110031128899	0.0597550573732237	0.339079893606541	0.280052271749351	0.300267502997878	0.962106745969635	0.828595437316742	0.0168332040095647	0.976369307151268	0.0987984208802386	0.223991340287345	0.899443419481868	0.184219482185398	0.830050800467941	0.00954590756197832	0.0486943577887219	0.170575900911884	0.0968813493727223	0.0269372211540257	0.0301086991374611	0.0263760717324432	0.329765326212406	0.506573515401715	0.207866523073956	0.0103842368489766	0.174550788412175	0.0334229734921245	0.0163644612712965	0.0416002391390992	0.0262089505447135	0.0853796929672477	0.0661872956345209
Others	0.00818094321462945	0.113760595737939	0.00739222949010954	0.0501641696927526	6.03519471444E-4	0.262275294912854	0.0258693724756182	0.0638735278649859	0.0845862927774191	0.00370950070433558	0.0383322606021598	0.55985051228048	0.00625377931956335	0.0954022790352888	0.195020665223381	0.0113021503542581	0.0811539569098668	0.00634605214660022	0.0337299115485237	0.256409444330077	0.174135660993807	0.0923178637081949	0.415464167708936	0.188299612017828	0.191766476863669	0.31392427979814	0.0973642426167037	0.0817353286290647	0.0366963263502521	0.122787717368228	0.290130820712943	0.335064691249863	0.0381377042646473	0.0901481307312485	0.0798631907448854	0.0646066109811093

## Sheet: Supplementary Table 3
Supplementary Table 3 - Metabolite identification credibility evaluation criteria
Redibility levels	Identified substances
Level 1	Substances can be accurately identified from the standard database and laboratory data
Level 2	Structural formula can match the standard database
Level 3	The structural formula partly can match the standard database, but needs further verification
Level 4	The accurate MS1 molecular weight can match the database
Level 5	There are no matches and no identification results in the database

## Sheet: Supplementary Table 4
Supplementary Table 4 - Relative abundance of identified metabolites in skin samples
Compound ID	Name	Formula	Molecular.Weight	Actual.RT	KEGG.ID	ID	HMDB.ID	mzVault.Best.Match	mzCloud.Best.Match	level	Super.class	Class	Sub.class	Pathway	QC_06	QC_07	QC_08	QC_09	QC_10	QC_11	QC_12	QC_13	QC_14	QC_15	QC_16	QC_17	ADYZF004	ADYZM007	ADYZM012	ADYZM023	ADYZM024	ADYZF030	ADYZM036	ADYZM037	ADYZM047	ADYZF052	ADYZM061	ADZZF071	ADZZF138	ADZZM149	ADZZF170	ADZZM175	ADZZF183	ADZZF201	HVYZF001	HVYZM002	HVYZF005	HVYZF008	HVYZF010
0.536_233.9541	(alpha-D-mannosyl)7-beta-D-mannosyl-diacetylchitobiosyl-L-asparagine, isoform B (protein)	C7 H7 I O	233.954	0.536	#N/A	S62877	HMDB0062252	#N/A	#N/A	level4	Benzenoids	Phenol ethers	Anisoles	#N/A	150441	138998	106047	117272	182449	130480	158192	112201	102939	146795	139848	163067	269614	195456	333395	159937	47762.2	47001.4	58924.4	57981.1	59000.5	50321.4	40331.7	102278	428590	116684	495387	318126	766940	2825875	63295.4	57094.8	283494	47049.1	49986.6
0.537_259.9982	Caffeic acid 3-sulfate	C9 H8 O7 S	259.998	0.537	#N/A	S30777605	HMDB0041706	#N/A	#N/A	level4	Phenylpropanoids and polyketides	Cinnamic acids and derivatives	Hydroxycinnamic acids and derivatives	#N/A	137544	202212	171052	181662	173477	216228	89265.7	199543	164870	184653	167634	174817	667153	510689	461113	71953.8	73885.9	75779.5	73393.7	92201.7	82272.1	74074.8	63083.1	157783	403422	291888	574195	650463	263546	7276049	92495.1	85932.1	242843	70413.4	72574.2
0.541_246.0076	Guanoxabenz [usan:inn]	C8 H8 Cl2 N4 O	246.008	0.541	#N/A	S7842543	#N/A	#N/A	#N/A	level4	#N/A	#N/A	#N/A	#N/A	55691.9	54420.2	54706.3	57232.4	55433.4	59795.5	52623.6	54079.5	59757.6	53712.6	56173	55322.9	94781.3	61999.5	107356	67170	70123.1	72863.5	69233.9	88269.6	75742.6	69212.3	60078.9	149617	141884	58466.2	183867	65491.9	186239	6686802	83956.8	75458.1	90508.9	66134.9	67516.6
0.543_129.0096	3-amino-6-chloropyridazine	C4 H4 Cl N3	129.01	0.543	#N/A	S20342	#N/A	#N/A	#N/A	level4	#N/A	#N/A	#N/A	#N/A	10217382	10486336	10945436	10215918	10436495	10301285	9782861	10849859	10339921	10558300	10752223	9996732	14742356	12827767	12254533	7743055	3514749	4026337	4172750	3491513	5788816	4768969	3209543	6527894	52621651	7183286	24393308	15697972	23654882	180000000	5726242	4247515	9925233	2222901	3080358
0.543_83.0736	1-piperideine	C5 H9 N	83.0736	0.543	C06181	S61469	#N/A	#N/A	#N/A	level4	Alkaloids	Alkaloids derived from lysine	Piperidine alkaloids	map01100 Metabolic pathways;	14890352	13791673	13558712	14254888	13889898	14649899	14239698	14693231	13298640	14671317	14414415	13783987	1791442	1317625	423942	29883627	28546502	33268116	28613528	51365907	37210453	36670428	22095035	2924628	17447580	1329350	4762231	709746	724634	430232	18475754	14539572	12043307	26786849	17726505
0.547_111.0797	Histamine	C5 H9 N3	111.08	0.547	C00388	S753	HMDB0000870	31.3	35.2	level4	Organic nitrogen compounds	Organonitrogen compounds	Amines	map00340 Histidine metabolism; map01100 Metabolic pathways; map04080 Neuroactive ligand-receptor interaction; map04664 Fc epsilon RI signaling pathway; map04721 Synaptic vesicle cycle; map04750 Inflammatory mediator regulation of TRP channels; map04971 Gastric acid secretion; map04974 Protein digestion and absorption; map05310 Asthma;	139516	143040	126716	173943	139529	145322	145150	135834	153550	140233	146074	140398	68774.7	84395.3	117734	869967	41175.3	46456.1	43825.2	50532.8	48505.9	67074.4	39562.6	88649.2	13660788	56373.1	5150208	296560	80629.7	144581	58772.4	53232	64397	44140.8	46371.1
0.553_203.1271	Gly-lys	C8 H17 N3 O3	203.127	0.553	#N/A	S270650	HMDB0028846	#N/A	#N/A	level4	Organic acids and derivatives	Carboxylic acids and derivatives	Amino acids, peptides, and analogues	#N/A	179930	185415	170008	190718	177421	180532	180589	180542	180625	176951	187530	177330	429706	733351	285708	317684	229651	86453.2	152203	195353	648647	821642	146751	193303	10079258	2500968	3616206	326365	364887	328232	107386	284737	197292	92858.1	149046
0.553_233.1377	Lysinoalanine, (s,r)-	C9 H19 N3 O4	233.138	0.553	#N/A	S382126	HMDB0029447	#N/A	#N/A	level4	Organic acids and derivatives	Carboxylic acids and derivatives	Amino acids, peptides, and analogues	#N/A	196605	174442	142998	251567	201834	195586	195454	207913	182396	206013	143702	229358	303298	801837	218960	298022	66339.3	108450	481842	202016	288945	1055740	140125	103900	7134977	2546822	2540089	522580	173757	145084	211638	310418	116270	111491	150886
0.571_146.1056	L-lysine	C6 H14 N2 O2	146.106	0.571	C00047	BGI22	HMDB0000182	84.9	81.4	level1	Peptides	Amino acids	Common amino acids [Fig]	map00310 Lysine degradation; map00780 Biotin metabolism; map00970 Aminoacyl-tRNA biosynthesis; map01100 Metabolic pathways; map01210 2-Oxocarboxylic acid metabolism; map01230 Biosynthesis of amino acids; map02010 ABC transporters; map04974 Protein digestion and absorption;	11669525	12532234	11683199	12647729	11546873	12115351	12017770	11791192	12443895	11594683	12100632	12105660	75864315	30415418	12357717	23712172	8437102	6369205	29443995	9945200	15321881	37730181	4957469	119000000	945000000	47101803	228000000	35103381	21390054	7617263	7332403	10030700	4645820	6666842	6204298
0.572_129.0791	Pipecolinic acid	C6 H11 N O2	129.079	0.572	C00408	BGI478	HMDB0000716	93.5	85.9	level1	Alkaloids	Alkaloids derived from lysine	Piperidine alkaloids	map00310 Lysine degradation; map01100 Metabolic pathways;	11521556	12363458	11560563	12488529	11386004	11975873	11865388	11622403	12329675	11401139	11973353	11955223	74855161	29784443	12179730	23222295	8119446	6068424	29117229	9866349	18326067	37068199	4818892	117000000	932000000	46140455	225000000	34726088	21049095	7182742	7038759	9895627	4404938	6512494	6111998
0.573_145.1581	Spermidine	C7 H19 N3	145.158	0.573	C00315	BGI25	HMDB0001257	91	84.4	level1	Organic nitrogen compounds	Organonitrogen compounds	Amines	map00330 Arginine and proline metabolism; map00410 beta-Alanine metabolism; map00480 Glutathione metabolism; map01100 Metabolic pathways; map02010 ABC transporters; map04976 Bile secretion;	821115	802222	707326	790195	944751	799042	803549	820877	777321	652586	998683	818779	2300981	38020.6	49725.3	317966	101592	61781.9	249793	177871	349919	3911984	55178.3	15475431	53619495	169916	12584537	206879	281345	121257	207179	99917.8	423309	80871.4	79922.4
0.573_216.0423	Methoxsalen	C12 H8 O4	216.042	0.573	C01864	S3971	HMDB0014693	#N/A	#N/A	level4	Phenylpropanoids and polyketides	Coumarins and derivatives	Furanocoumarins	NULL	1436646	1487007	1393555	1276270	1446322	1452770	1574387	1769763	972944	1376116	1530276	1615897	2823076	1659857	840715	1173350	778764	1843888	1347368	1025411	1857700	1393327	1280657	2782141	11759624	3510361	9915354	1501780	7921401	1626203	2824405	2768983	3780870	1080865	762635
0.575_174.1118	L-arginine	C6 H14 N4 O2	174.112	0.575	C00062	BGI343	HMDB0000517	93.1	91	level1	Peptides	Amino acids	Common amino acids [Fig]	map00220 Arginine biosynthesis; map00330 Arginine and proline metabolism; map00472 D-Arginine and D-ornithine metabolism; map00970 Aminoacyl-tRNA biosynthesis; map01100 Metabolic pathways; map01230 Biosynthesis of amino acids; map02010 ABC transporters; map04150 mTOR signaling pathway; map04974 Protein digestion and absorption; map05014 Amyotrophic lateral sclerosis (ALS); map05132 Salmonella inf…	3226903	2674172	3568958	4607005	1882910	2960641	2875144	3542783	2793699	4073832	3937329	1867213	20160998	3143842	7544379	6563846	5280644	11598372	702410	2710474	1659292	612497	1435953	237379	25312721	11265695	1761867	9803890	755399	8007092	6989224	5543665	2547175	3111390	2083083
0.578_317.9299	Tiludronic acid	C7 H9 Cl O6 P2 S	317.93	0.578	C08141	S54905	HMDB0015265	#N/A	#N/A	level4	Organic acids and derivatives	Organic phosphonic acids and derivatives	Bisphosphonates	NULL	104510	107074	82301.9	97131.2	121494	106189	87989.8	106930	83071.9	118830	91098.1	113345	113699	106143	97643.8	73980.6	37698.4	40731.3	33788.7	47034.1	39518.7	34971.9	33508.8	30637.5	357784	79966.6	167717	121260	91454.6	8423413	50560.1	47614.4	48545.6	41524.8	33945.8
0.59_202.2159	Spermine	C10 H26 N4	202.216	0.59	C00750	S1072	HMDB0001256	#N/A	#N/A	level4	Organic nitrogen compounds	Organonitrogen compounds	Amines	map00330 Arginine and proline metabolism; map00410 beta-Alanine metabolism; map00480 Glutathione metabolism; map01100 Metabolic pathways; map04976 Bile secretion;	225158	219965	229335	224419	223146	224160	224523	224363	223895	230269	215420	228126	61919.2	31045	177361	185738	52659.1	69429.5	12525.3	286506	19014.6	4056894	159959	2207513	4682399	212447	7676114	26999.8	393828	72514.4	35499.6	29418.6	29201.8	16322.9	46220.3
0.592_250.0323	Allyl (2e)-3-(allylsulfanyl)-2-propen-1-yl sulfate	C9 H14 O4 S2	250.032	0.592	#N/A	S9153086	HMDB0039464	#N/A	#N/A	level4	Organic acids and derivatives	Organic sulfuric acids and derivatives	Sulfuric acid esters	#N/A	424229	541852	424170	385664	522849	444730	426622	468968	408260	393555	486454	523650	455150	519678	296794	3714310	676659	648898	601138	676782	1190430	449934	543035	207315	635184	24680.8	291687	613176	15375.3	539799	618634	756393	616246	411961	435640
0.597_225.9441	(2e)-2,5-dichloro-4-oxo-2-hexenedioic acid	C6 H4 Cl2 O5	225.944	0.597	C12835	S4445367	HMDB0060363	#N/A	#N/A	level4	Organic acids and derivatives	Keto acids and derivatives	Medium-chain keto acids and derivatives	map01100 Metabolic pathways;	441000000	459000000	463000000	469000000	446000000	438000000	435000000	464000000	456000000	445000000	447000000	464000000	1110000000	446000000	871000000	439000000	469000000	782000000	537000000	593000000	452000000	531000000	526000000	463000000	1920000000	2920000000	1820000000	1270000000	2200000000	953000000	1080000000	996000000	1100000000	665000000	474000000
0.598_405.1386	Gamma-glutamyl-gamma-glutamylglutamic acid	C15 H23 N3 O10	405.139	0.598	#N/A	S389688	#N/A	#N/A	#N/A	level4	#N/A	#N/A	#N/A	#N/A	648778	629992	663919	625976	631728	638267	643490	571041	668327	628640	655423	644394	1020299	839954	596829	663032	1139415	944147	1038899	1223914	959708	766108	990161	84593.3	11197592	261732	2496833	738761	12710	951456	1169121	1319865	1106502	829847	840144
0.599_321.0695	N-[3-carboxy-2-(carboxymethyl)-2-hydroxypropanoyl]glutamic acid	C11 H15 N O10	321.07	0.599	#N/A	S19992713	HMDB0013220	#N/A	#N/A	level4	Organic acids and derivatives	Carboxylic acids and derivatives	Amino acids, peptides, and analogues	#N/A	1589441	1295496	1240455	1694353	1270519	1309454	1441185	1290809	1397652	1175853	1296133	1836261	1996267	1582866	1792941	1478372	2560742	1866524	3217305	2681098	9186909	1627786	2213003	7134340	13211080	2199397	7313398	3993613	103230	3066838	2262737	2216308	2093868	1826208	1711508
0.6_326.0441	3-hydroxy-4-methoxy-6h-[1,3]dioxolo[5,6][1]benzofuro[3,2-c]chromen-6-one	C17 H10 O7	326.044	0.6	#N/A	S9306312	#N/A	#N/A	#N/A	level4	#N/A	#N/A	#N/A	#N/A	2152573	2355435	2382823	2429305	1858620	2250045	2257228	2423746	2296060	1989229	2244259	2338270	15758458	6435820	2981984	3946650	971705	1490044	3275112	2022487	2602353	4131068	782128	13664328	99757357	13815822	37020044	4129372	4805824	1419080	1792186	1970200	1294069	813180	992992
0.601_244.041	Eugenol sulfate	C10 H12 O5 S	244.041	0.601	#N/A	S157181	HMDB0135245	#N/A	#N/A	level4	Organic acids and derivatives	Organic sulfuric acids and derivatives	Arylsulfates	#N/A	1115716	1426993	1307498	1583569	1415306	1270120	1238858	1361673	1373326	1169409	1405792	1451601	1234171	5722448	2529729	1617565	1234238	1195859	880093	999287	3843513	4418689	322410	4183362	43261860	2514134	24750149	538541	5876527	1597632	339096	861223	1206849	115457	1225207
0.606_218.0233	Diphenyldisulfide	C12 H10 S2	218.023	0.606	#N/A	S12861	HMDB0031823	#N/A	#N/A	level4	Benzenoids	Benzene and substituted derivatives	null	#N/A	1782945	1554279	1792995	1792147	1741059	1701421	1842526	1924648	1542976	1712875	1758297	1778771	428372	5612170	1128715	907271	501855	743659	2071586	548725	645048	326826	439223	4823075	9600426	36829662	17620451	3027949	3434954	9735541	723138	552183	462100	357805	355246
0.608_426.0241	2-(3,4-dihydroxyphenyl)-5-hydroxy-3,6-dimethoxy-4-oxo-4h-chromen-7-yl hydrogen sulfate	C17 H14 O11 S	426.024	0.608	#N/A	S4481069	#N/A	#N/A	#N/A	level4	#N/A	#N/A	#N/A	#N/A	4666000	4615929	4824003	4933436	4638194	4732375	4708147	4709511	4785731	4758298	4550470	4855933	8010853	9107488	8283348	4442125	10701862	6936586	7276757	9412386	7429714	8138602	8509733	1094289	424523	291121	402458	4987023	351498	6879026	10737256	8638713	10773923	9674036	8195136
0.609_132.0901	D-ornithine	C5 H12 N2 O2	132.09	0.609	C00515	BGI245	HMDB0003374	87.6	82.9	level1	Organic acids and derivatives	Carboxylic acids and derivatives	Amino acids, peptides, and analogues	map00472 D-Arginine and D-ornithine metabolism; map01100 Metabolic pathways;	21499871	23662477	22598843	20590731	21891984	23010893	21204479	22969522	19363321	22962993	22340767	23116167	8727436	70368464	33486121	17520737	20978058	9165782	7846731	13495743	55835572	57649287	1987961	67635216	552000000	18074761	348000000	6858300	51684099	26071574	3862099	8283572	13355079	3097784	19996507
0.609_176.0538	Allantoic acid	C4 H8 N4 O4	176.054	0.609	C00499	S198	HMDB0001209	#N/A	#N/A	level4	Organic acids and derivatives	Carboxylic acids and derivatives	Amino acids, peptides, and analogues	map00230 Purine metabolism; map01100 Metabolic pathways;	24372094	27658612	10435590	25123780	23670914	23142553	25715502	9472957	22558572	24063004	23100018	23069365	37601435	76575590	63373791	27533453	26343046	30913822	25436625	20141321	66306467	65289938	5141400	70413829	888000000	32534044	423000000	12702563	92231889	54175269	16448546	11988798	24084564	6791613	25696443
0.613_276.0255	6-o-phosphono-d-gluconic acid	C6 H13 O10 P	276.026	0.613	C00345	S82615	HMDB0001316	#N/A	#N/A	level4	Organic oxygen compounds	Organooxygen compounds	Carbohydrates and carbohydrate conjugates	map00030 Pentose phosphate pathway; map01100 Metabolic pathways; map01200 Carbon metabolism;	479027	546661	663944	647626	507606	514886	545396	523197	584476	635983	525555	521840	1139294	631308	623395	597062	1007845	937339	884860	966251	818089	782823	813484	46826797	744380	35901.2	30132.7	848960	16317.1	866592	1188911	1069230	1218208	999675	840996
0.613_296.0006	Fenclofenac	C14 H10 Cl2 O3	296.001	0.613	#N/A	S58860	#N/A	#N/A	#N/A	level4	#N/A	#N/A	#N/A	#N/A	577402	568389	573700	607733	547278	559795	568020	544062	625838	549915	573079	570644	1184291	729493	695182	642108	1061043	1075288	917528	1070314	847634	818942	870546	1331990	2868132	14775560	3373536	879133	709466	913773	1281060	1155656	1320660	1035971	892083
0.618_185.993	2-phosphoglycerate	C3 H7 O7 P	185.993	0.618	#N/A	BGI76	#N/A	98.6	89.5	level1	#N/A	#N/A	#N/A	#N/A	1050848	1034444	1044110	1106049	996023	1018803	1033773	990170	1139000	1000822	1042979	1038548	2155361	1327647	1265202	1168610	1931055	1956980	1669863	1947927	1542658	1490440	1584358	41138555	1897256	185880	178488	1599985	31633.6	1663028	2331475	2103246	2403547	1885425	1623554
0.618_292.0906	Ethylenediaminetetraacetic acid	C10 H16 N2 O8	292.091	0.618	C00284	S5826	HMDB0015109	#N/A	#N/A	level4	Organic acids and derivatives	Carboxylic acids and derivatives	Tetracarboxylic acids and derivatives	NULL	6920000000	6770000000	6890000000	6970000000	7020000000	6850000000	6800000000	6910000000	7140000000	6610000000	6870000000	7030000000	13200000000	8400000000	9060000000	7500000000	13800000000	13700000000	10500000000	12600000000	9850000000	10300000000	8240000000	150000000	645685	178000000	244262	10600000000	47046.2	10400000000	15900000000	14700000000	16400000000	13500000000	11400000000
0.621_112.0161	3-furoic acid	C5 H4 O3	112.016	0.621	#N/A	MReference-1735	HMDB0000444	#N/A	81.9	level2	Organoheterocyclic compounds	Furans	Furoic acid and derivatives	#N/A	7851118	7613380	8566078	8098635	7445114	7814930	7726951	8185126	7971385	7724412	7243482	8600612	1610535	13392726	5169839	5756730	1611551	5262937	9774099	3225389	6056815	1231086	2686315	19113966	6524548	10447914	1655000	14115730	1543806	24967241	3807158	5055740	3334308	1212655	3228759
0.623_215.0076	4-nitro-6-oxohepta-2,4-dienedioic acid	C7 H5 N O7	215.008	0.623	C20367	S28533122	#N/A	#N/A	#N/A	level4	#N/A	#N/A	#N/A	NULL	1366527	1335132	1221465	1857778	1331779	1371022	1267809	1518800	1708472	845117	1518006	1733878	4838770	4062133	9518217	1868172	3454144	4440194	4536045	5116612	2450038	1517487	2350457	2090337	816174	569066	6274981	8346305	12897211	5348905	3782459	7888346	5579570	1458060	2787719
0.623_390.0579	(2r)-3-[(hydroxy{[(2r,3s,5r,6s)-2,3,4,5,6-pentahydroxycyclohexyl]oxy}phosphoryl)oxy]-1,2-propanediyl diformate	C11 H19 O13 P	390.058	0.623	#N/A	S59651627	#N/A	#N/A	#N/A	level4	#N/A	#N/A	#N/A	#N/A	32647232	35151108	31615761	36370218	34221686	32880336	34822154	33949886	33662201	32389449	34590397	34554809	108000000	184000000	160000000	27942512	8128049	22496128	31945793	14491717	35538388	9136639	5886975	8322103	203971	21027720	87561.9	47991200	10293.7	201000000	35352947	18911287	22093696	17832694	18223807
0.624_146.0216	Oxoglutaric acid	C5 H6 O5	146.022	0.624	C00026	BGI458	HMDB0000208	59	50.9	level3	Organic acids	Carboxylic acids [Fig]	2-Oxocarboxylic acids	map00020 Citrate cycle (TCA cycle); map00040 Pentose and glucuronate interconversions; map00053 Ascorbate and aldarate metabolism; map00220 Arginine biosynthesis; map00250 Alanine, aspartate and glutamate metabolism; map00310 Lysine degradation; map00340 Histidine metabolism; map00430 Taurine and hypotaurine metabolism; map00471 D-Glutamine and D-glutamate metabolism; map00630 Glyoxylate and dica…	88699214	95710753	94415757	101000000	88589006	92574401	91204023	96604135	92468763	95987336	90712458	93408691	20480089	280000000	67211869	69367872	22823593	58696746	98896355	34708556	59028534	12731389	24214844	246000000	217000000	403000000	118000000	113000000	21847427	295000000	59424666	39269720	36604640	20280762	25662211
0.625_202.0953	L-coprine	C8 H14 N2 O4	202.095	0.625	C08271	S97180	HMDB0034266	#N/A	#N/A	level4	Fungal toxins	Mushroom toxins	Others	NULL	18798786	20773653	20476725	20270606	17146629	18963322	19532304	18449684	22640022	19088881	19839204	17605469	44555807	25749966	30817175	21003460	44393426	29467543	32673132	44284039	28083630	28543152	50281066	1206731	8603993	2627087	1913045	27504662	73343.5	27942104	42777994	40652382	51629278	51902771	32001803
0.626_192.0271	Citrate	C6 H8 O7	192.027	0.626	C00158	BGI188	HMDB0000094	96.8	94.4	level1	Organic acids	Carboxylic acids [Fig]	Tricarboxylic acids	map00020 Citrate cycle (TCA cycle); map00250 Alanine, aspartate and glutamate metabolism; map00630 Glyoxylate and dicarboxylate metabolism; map01100 Metabolic pathways; map01200 Carbon metabolism; map01210 2-Oxocarboxylic acid metabolism; map01230 Biosynthesis of amino acids; map04742 Taste transduction; map04922 Glucagon signaling pathway; map05230 Central carbon metabolism in cancer;	89354767	96429409	94059669	102000000	89584180	93149021	91960012	96682540	93069256	96617622	91229420	93879165	20447717	285000000	68414727	70277583	22922719	59284248	101000000	34794481	58615294	11717601	24097999	251000000	206000000	410000000	202000000	113000000	19424853	295000000	59240601	39187565	36564742	20241998	25548518
0.626_260.0296	Fructose 1-phosphate	C6 H13 O9 P	260.03	0.626	#N/A	S58741	HMDB0060467	#N/A	#N/A	level4	Organic oxygen compounds	Organooxygen compounds	Carbohydrates and carbohydrate conjugates	#N/A	345058	340470	344460	365753	330146	345750	327723	337332	382173	316666	348276	346538	722504	442123	426015	397958	661905	653195	573410	612192	529454	505544	531341	8582042	2064707	2154440	309791	548299	260391	561566	780871	703879	803782	644794	546704
0.627_248.1008	Glu-thr	C9 H16 N2 O6	248.101	0.627	#N/A	S5365660	HMDB0028829	#N/A	#N/A	level4	Organic acids and derivatives	Carboxylic acids and derivatives	Amino acids, peptides, and analogues	#N/A	17665495	20082352	19833311	19407105	16459483	17966746	18641882	17651316	22052322	17975266	19141066	16766367	43036770	24235156	28940232	19459899	41348296	27340109	30448042	41959608	26460395	26840792	48170940	1006410	8050577	2523527	1760753	26390205	1011502	27255429	41692996	38772701	49150432	49188883	31334371
0.63_276.0955	Glu-glu	C10 H16 N2 O7	276.096	0.63	C01425	S388598	HMDB0028818	#N/A	#N/A	level4	Organic acids and derivatives	Carboxylic acids and derivatives	Amino acids, peptides, and analogues	NULL	620271	610588	616294	652854	587910	601356	610192	584455	672303	590743	615626	613010	1272217	783653	746795	689780	1139819	1155121	986127	1149778	910565	2127930	935179	2505856	50232404	8620579	8225884	1178098	762479	1172142	1376170	1241456	1418711	1112886	958315
0.631_202.0588	4-[amino(carboxy)methyl]-5-oxoproline	C7 H10 N2 O5	202.059	0.631	#N/A	S471952	HMDB0029436	#N/A	#N/A	level4	Organic acids and derivatives	Carboxylic acids and derivatives	Amino acids, peptides, and analogues	#N/A	797130	775062	876698	838296	849431	838670	794136	786442	945775	787140	840675	782402	1691762	1120828	1045831	956116	1612681	1666911	1345695	1533503	1087392	1215111	1306388	1381475	7148441	1504848	3660539	1322044	299899	1315261	1863960	1708355	1988298	1553890	1346773
0.632_188.0797	N-acetyl-l-glutamine	C7 H12 N2 O4	188.08	0.632	D07063	MReference-496	#N/A	#N/A	48.5	level3	#N/A	#N/A	#N/A	#N/A	4551525	7789155	3808928	4119725	5101999	4566002	4791298	4259182	4979528	5435273	4820399	4699498	12072670	5957260	5129050	5419256	10686136	8401942	7928943	6382113	7696827	8885404	6533241	1700574	34564552	6904917	7777665	7146306	2065594	10073607	13614100	11841874	17043963	7675437	8211850
0.632_191.0431	Nitrilotriacetic acid	C6 H9 N O6	191.043	0.632	C14695	S8428	#N/A	#N/A	#N/A	level4	#N/A	#N/A	#N/A	NULL	6091018	6569650	5457540	5865176	6571824	5622148	5673488	6376177	6363139	5977083	5827112	6011345	5724225	2815531	3775954	2574052	3874138	4625819	3258673	3735788	3058181	3190533	3561380	2214348	390068	145264	865043	41152577	762634	74191610	6962362	6350428	6554606	3738208	3467490
0.633_116.011	Fumaric acid	C4 H4 O4	116.011	0.633	C00122	MReference-1274	HMDB0000134	69.9	69.8	level2	Organic acids and derivatives	Carboxylic acids and derivatives	Dicarboxylic acids and derivatives	map00020 Citrate cycle (TCA cycle); map00190 Oxidative phosphorylation; map00220 Arginine biosynthesis; map00250 Alanine, aspartate and glutamate metabolism; map00350 Tyrosine metabolism; map00360 Phenylalanine metabolism; map00620 Pyruvate metabolism; map00650 Butanoate metabolism; map00760 Nicotinate and nicotinamide metabolism; map01100 Metabolic pathways; map01200 Carbon metabolism; map04922 …	2429951	2313411	2335305	2664048	2186550	2346090	2303762	2665000	2957010	2183326	1804451	2726281	5512495	1564274	2015180	3716623	783459	1610860	2488667	725997	1835133	4331260	755664	14784258	38421714	7226842	27293087	5658787	28110177	7787409	1745261	914671	1352965	783746	853822
0.633_150.0164	L-(+)-tartaric acid	C4 H6 O6	150.016	0.633	C00898	MReference-1245	HMDB0000956	97.6	97.8	level2	Organic oxygen compounds	Organooxygen compounds	Carbohydrates and carbohydrate conjugates	map00630 Glyoxylate and dicarboxylate metabolism; map01100 Metabolic pathways;	596142	639312	548011	598998	492905	576004	567812	552727	703250	562286	489202	598335	227036	134832	153931	21786333	123355	119213	96201.1	114246	81972.9	2054763	99612.5	23610.7	44125.5	368785	221651	98292.4	88856	178237	150545	129439	159886	116491	99934
0.634_144.1265	Acetylcadaverine	C7 H16 N2 O	144.126	0.634	#N/A	S164295	HMDB0002284	#N/A	#N/A	level4	Organic acids and derivatives	Carboxylic acids and derivatives	Carboxylic acid derivatives	#N/A	575000000	569000000	539000000	575000000	607000000	575000000	569000000	570000000	592000000	556000000	585000000	561000000	15298081	10383478	4015937	782000000	1190000000	912000000	1090000000	1500000000	1060000000	981000000	963000000	150000000	15243871	4909065	14778604	5513032	18824518	396763	512000000	356000000	484000000	888000000	790000000
0.634_262.0798	Glu-asp	C9 H14 N2 O7	262.08	0.634	#N/A	S90091	HMDB0028815	#N/A	#N/A	level4	Organic acids and derivatives	Peptidomimetics	Hybrid peptides	#N/A	995622	718344	720234	1382681	688125	892643	1197290	899403	827390	775195	739688	1146355	1712502	885122	917041	1158767	1238238	1377234	1001699	1192142	852822	1936528	1031619	2934786	29765299	7368791	15329853	1748339	2893811	2337710	1894703	1969951	2039367	1395431	1305045
0.635_134.0215	Dl-malic acid	C4 H6 O5	134.022	0.635	C03668	MReference-1796	HMDB0000744	88.4	89.4	level2	#N/A	#N/A	#N/A	#N/A	25675122	25981158	25392040	25853546	25749787	25726164	25728905	25730176	25732104	26186094	24819045	26203620	55723020	12450498	22792397	46749420	8184242	8805057	21363752	6909282	23415751	35038348	10940367	173000000	261000000	62656916	190000000	48332335	278000000	61300350	11054427	11232549	11125646	5548057	10886624
0.635_174.0165	Dehydroascorbic acid	C6 H6 O6	174.017	0.635	C05422	S812	HMDB0001264	#N/A	#N/A	level4	Organoheterocyclic compounds	Lactones	Gamma butyrolactones	map00053 Ascorbate and aldarate metabolism; map00480 Glutathione metabolism; map01100 Metabolic pathways;	1544280	1580230	1946702	1401374	1658312	1608333	1621361	1610438	1601576	1501368	2027649	1399944	327980	5644400	1815295	1641604	1500257	2031283	2705766	883483	815950	482015	1110417	16950942	4255313	8328183	7054840	3382392	1084970	3130463	469155	620175	449401	783923	332912
0.635_219.0743	O-(3-carboxypropanoyl)homoserine	C8 H13 N O6	219.074	0.635	#N/A	S929	#N/A	#N/A	#N/A	level4	#N/A	#N/A	#N/A	#N/A	964254	1078217	744930	1275664	623634	777296	932528	807454	948657	707024	865444	1182350	1266719	684367	661785	673886	930940	1043512	894554	842000	652269	863880	769505	11450986	607125	157007	928553	933681	349224	894388	1402620	1243757	1500298	1113975	1002053
0.637_106.0266	Dl-glyceric acid	C3 H6 O4	106.027	0.637	#N/A	S732	#N/A	#N/A	#N/A	level4	#N/A	#N/A	#N/A	#N/A	6697727	6713037	6389398	6853320	6746558	6634850	6583520	7023363	6952482	3542097	10717007	7240182	5013570	844090	1475042	1096128	363939	1289589	2368090	906068	5250126	1585793	1764232	1686889	4098259	1645068	2678319	10921079	193307	11588371	5636304	7002890	2303412	1242784	5582729
0.637_759.5982	4-[(2s)-2-[(5z,8z,11z,14z)-5,8,11,14-icosatetraenoyloxy]-3-(palmitoyloxy)propoxy]-2-(trimethylammonio)butanoate	C46 H81 N O7	759.598	0.637	#N/A	S113371285	#N/A	#N/A	#N/A	level4	#N/A	#N/A	#N/A	#N/A	3214417	979910	3338670	3638890	3100796	2673432	2452252	2956286	2313407	2247214	2774150	2818235	8785369	2728470	3034323	2699444	5804392	5164321	3686122	6906534	2496463	3152325	5333776	2361325	4007452	5059816	9420713	4474177	8787734	4467222	5979574	6256133	7015303	4137000	3193249
0.637_88.0161	Pyruvic acid	C3 H4 O3	88.0161	0.637	C00022	MReference-1264	HMDB0000243	#N/A	94.1	level2	Organic acids and derivatives	Keto acids and derivatives	Alpha-keto acids and derivatives	map00010 Glycolysis / Gluconeogenesis; map00020 Citrate cycle (TCA cycle); map00030 Pentose phosphate pathway; map00040 Pentose and glucuronate interconversions; map00053 Ascorbate and aldarate metabolism; map00250 Alanine, aspartate and glutamate metabolism; map00260 Glycine, serine and threonine metabolism; map00270 Cysteine and methionine metabolism; map00290 Valine, leucine and isoleucine bio…	40043847	39948781	34272128	39149525	37886750	32809294	35533527	42380939	38128435	32332782	35884968	43635438	54925932	14843203	28765587	42455687	9123135	15920770	35374659	9990952	63462658	44634253	12304987	158000000	277000000	64910582	224000000	109000000	137000000	101000000	19296775	28625709	14220477	12860415	24697170
0.638_166.0478	D-xylonic acid	C5 H10 O6	166.048	0.638	C00502	S5034782	HMDB0059750	#N/A	59	level4	Organic oxygen compounds	Organooxygen compounds	Carbohydrates and carbohydrate conjugates	map00040 Pentose and glucuronate interconversions; map01100 Metabolic pathways;	3385141	3525759	3030314	3901281	2950984	3337205	3256529	3482767	3409697	3221796	3133867	3583132	17903019	3918022	3829151	4125767	1188096	1203105	2399944	485365	3718594	8514959	1131872	12420175	119000000	11042458	25026147	2518775	4655731	6107919	2198511	3706294	2026974	951517	2536147
0.638_354.0501	Thiodicarb	C10 H18 N4 O4 S3	354.05	0.638	C18423	S10441969	#N/A	#N/A	#N/A	level4	#N/A	#N/A	#N/A	NULL	671603	490124	953636	923920	515181	655663	1211785	473941	703807	774430	590661	764346	11864326	3816089	8518188	1909767	4337898	5043171	4722887	848856	1239914	366930	1571279	348785	12784777	30470071	6911876	29558667	777991	5477078	7316971	10977316	7290561	4406525	3991175
0.639_148.0372	Ribonolactone	C5 H8 O5	148.037	0.639	#N/A	MReference-371	HMDB0001900	#N/A	53.1	level3	Organic oxygen compounds	Organooxygen compounds	Carbohydrates and carbohydrate conjugates	#N/A	4221081	4474256	3797513	4708742	3862348	4206273	3960737	4631324	4049261	3855848	4479802	4248941	14531807	6140260	4595968	4327761	1679145	4176189	2849753	553793	3688205	9150846	1149657	13912879	119000000	17286235	29813605	4236659	5763492	8953703	2627762	4515628	2119847	1077232	2858209
0.639_190.0591	Carglumic acid	C6 H10 N2 O5	190.059	0.639	C05829	S108351	HMDB0015673	#N/A	#N/A	level4	Organic acids and derivatives	Carboxylic acids and derivatives	Amino acids, peptides, and analogues	map00340 Histidine metabolism;	303730	379535	412433	464267	337261	340227	342523	348134	394483	414356	356385	342107	905419	502148	503076	479098	684339	866511	589596	649505	469935	482325	627729	672040	9940494	2430856	5119746	670181	1037317	525392	1024637	849017	1115812	1062265	763792
0.641_347.072	Flumipropyn	C18 H15 Cl F N O3	347.072	0.641	C10993	S139377	#N/A	#N/A	#N/A	level4	#N/A	#N/A	#N/A	NULL	136780	130799	214122	138231	150480	134123	213217	128183	122844	181467	183606	125506	9673598	517154	941264	504480	224237	237593	200495	282321	179728	586624	196550	1647390	6113593	7439908	2001891	333889	1236377	1017393	198441	175799	1622868	188574	167960
0.641_473.9535	Aerophobin 1	C15 H16 Br2 N4 O4	473.954	0.641	C17162	S8226207	#N/A	#N/A	#N/A	level4	#N/A	#N/A	#N/A	NULL	2235573	2575358	2123275	2924705	2125815	2610588	1861906	2182946	2635860	3596449	1414795	2654181	5339032	3039128	7079026	2798019	3908301	11244688	4996391	4582477	3236183	4021782	3980215	243350	513085	169608	295072	4064725	191527	2505154	6538534	5954330	4665133	5844247	3443889
0.642_133.0375	L-aspartate	C4 H7 N O4	133.037	0.642	C16433	BGI345	#N/A	95	84.8	level1	#N/A	#N/A	#N/A	NULL	9567994	7957259	8480064	7790443	8057906	8333249	8359145	7483851	9456737	8022642	7997477	8672237	17326717	17251304	11424437	10099095	7897485	6519187	17108609	8776859	9477909	5940949	4143852	20394923	438000000	55836365	244000000	23636349	96475342	11437980	7893544	7126337	7108982	3000206	7944884
0.645_173.1164	Indospicine	C7 H15 N3 O2	173.116	0.645	C08288	S97122	#N/A	#N/A	#N/A	level4	#N/A	#N/A	#N/A	NULL	203248	193860	196641	204916	222961	201133	203945	203948	199004	204780	202064	206812	307718	138054	157949	268013	341851	352176	311659	423388	280194	309284	296700	220941	632132	540190	616698	285215	44437007	472956	325045	288341	335688	297454	272717
0.645_380.0183	6-Thioxanthine 5'-monophosphate	C10 H13 N4 O8 P S	380.018	0.645	C16618	S2339000	HMDB0060418	#N/A	#N/A	level4	Organoheterocyclic compounds	Diazines	Pyrimidines and pyrimidine derivatives	map00983 Drug metabolism - other enzymes;	23411915	25674213	24003719	22852180	16803668	26556855	13109408	24670873	24388414	27541212	24164922	16897850	44146407	17661818	39505891	12619771	52608325	16809502	21396316	28055551	14708391	35313774	43957723	3630890	5985529	870094	2596492	27080434	806351	19138371	36580352	32937060	43742622	24266318	22555533
0.645_771.624	N-[(2s,3r,4e)-1-(beta-d-glucopyranosyloxy)-3-hydroxy-4-tetradecen-2-yl]-2-hydroxytetracosanamide	C44 H85 N O9	771.624	0.645	#N/A	S113381896	#N/A	#N/A	#N/A	level4	#N/A	#N/A	#N/A	#N/A	2044123	2049240	1867957	1990175	1708605	2093001	1746887	1898891	2563078	1849865	1828528	1779453	5327796	1516057	1369322	1446322	4957266	2700066	2437683	4677289	1643572	3431193	2584313	896911	2566815	4172193	6167462	3448561	4344867	2692456	5160269	4788786	4568904	3005620	3019280
0.647_358.0365	2-hydroxy-2-(9-hydroxy-7-oxo-2,3-dihydro-7h-furo[3,2-g]chromen-2-yl)propyl hydrogen sulfate	C14 H14 O9 S	358.036	0.647	#N/A	S74853050	HMDB0132923	#N/A	#N/A	level4	Phenylpropanoids and polyketides	Coumarins and derivatives	Furanocoumarins	#N/A	39132171	39132171	39132172	39132171	39132171	39132171	39132171	39132171	39132171	39132171	39132171	39132171	94061969	22360447	53112209	41721127	180000000	38551878	65637226	59248013	46258795	57424038	84630212	4703531	4160106	2043384	1217989	83718270	2073264	21122153	44341187	48216463	111000000	122000000	23858769
0.647_72.0212	Acrylic acid	C3 H4 O2	72.0212	0.647	C00511	MReference-2696	HMDB0031647	#N/A	43.1	level3	Organic acids and derivatives	Carboxylic acids and derivatives	Acrylic acids and derivatives	#N/A	975430	1139331	967722	1284774	1248971	1312906	1014436	1126543	1180602	817313	1427580	1161200	7159334	1180417	1190488	1371777	211713	767471	417357	546942	655717	2750270	901175	6266966	42254850	2327349	4815322	1095013	2308345	3210448	945258	1044732	2045385	699373	797992
0.65_121.0739	Tris(hydroxymethyl)aminomethane	C4 H11 N O3	121.074	0.65	C07182	S6257	HMDB0240288	#N/A	#N/A	level4	Organic nitrogen compounds	Organonitrogen compounds	Amines	NULL	1925953	1945209	1945633	1921717	1937861	1935193	1935273	1935197	1935424	1934347	1936205	1935025	3251.47	2882.08	5678.28	8494.43	5507.1	4119.77	3510.09	4251.11	2873.13	4745.02	3692.84	47471.6	15036.7	13278.8	63058.6	6525.18	31745.3	16627519	8224.42	10709.5	40940.1	3075.75	9377.84
0.66_159.1736	Sym-homospermidine	C8 H21 N3	159.174	0.66	C06366	S360	HMDB0031506	#N/A	#N/A	level4	Organic nitrogen compounds	Organonitrogen compounds	Amines	#N/A	1129456	810688	1110536	1098720	1081050	1057633	953689	1079516	957582	1182004	978301	1023599	173154	182639	132407	453268	3626661	1889930	737351	2552520	3100352	450203	1752370	207098	388053	767750	448621	173365	599631	279987	4619331	1621167	379296	1661079	1972431
0.661_188.1526	Propamocarb	C9 H20 N2 O2	188.153	0.661	C18885	S30114	#N/A	#N/A	#N/A	level4	#N/A	#N/A	#N/A	NULL	727646	808512	684151	725119	722535	739241	736892	735604	726913	711120	781038	715564	5816971	860452	665915	461707	161952	190372	145015	236194	130650	922466	183686	12163190	21020299	2931964	11929593	435861	406962	240584	159093	141958	163540	140097	137487
0.662_459.9593	Difetarsone	C14 H18 As2 N2 O6	459.959	0.662	#N/A	S61506	#N/A	#N/A	#N/A	level4	#N/A	#N/A	#N/A	#N/A	4718472	4864794	5140728	1938214	5485000	4275389	4683165	5379937	2041626	4335743	5014379	5361601	11389950	5860429	8745000	5514023	4628295	7531927	7952087	8064751	5655007	9664444	5993226	444083	1546400	1959928	1902766	7541751	1292936	11854250	16493747	16630228	23420753	14219867	13699979
0.663_187.1686	N8-acetylspermidine	C9 H21 N3 O	187.169	0.663	C01029	MReference-503	HMDB0002189	#N/A	49.5	level3	Organic acids and derivatives	Carboximidic acids and derivatives	Carboximidic acids	NULL	27914500	31227717	28632709	28331148	28649417	28324780	28611992	30537150	27879928	30953368	27299656	28767386	807307	256766	193176	11512091	12696848	15447031	17948169	23671890	23445762	20642662	20985762	1239938	3432362	856872	1236477	216743	704969	368733	23204674	14816202	9182552	9325782	12719413
0.663_215.9155	3-Chloro-4-(dichloromethyl)-5-hydroxy-2(5H)-furanone	C5 H3 Cl3 O3	215.916	0.663	C19205	S48451	#N/A	#N/A	#N/A	level4	#N/A	#N/A	#N/A	NULL	459000000	474000000	455000000	475000000	384000000	446000000	461000000	431000000	499000000	513000000	378000000	439000000	835000000	830000000	809000000	621000000	1350000000	802000000	799000000	1250000000	604000000	976000000	993000000	496000000	1250000000	1270000000	1870000000	775000000	1490000000	827000000	1530000000	1320000000	2220000000	1150000000	1010000000
0.665_276.0819	(e,z)-gloxazone	C8 H16 N6 O S2	276.082	0.665	#N/A	S7830990	#N/A	#N/A	#N/A	level4	#N/A	#N/A	#N/A	#N/A	703099	670688	647209	737400	484012	806343	711867	636997	701906	880451	719406	439326	64363383	13472710	15301441	13295836	234214	2191440	1828401	299750	357653	1262567	1657209	21343426	39909682	29634416	19678638	2504101	7608840	15372805	1046179	912088	6036178	209455	1163164
0.666_103.0998	Choline	C5 H13 N O	103.1	0.666	C00114	MReference-886	HMDB0000097	#N/A	89.2	level1	Organic nitrogen compounds	Organonitrogen compounds	Quaternary ammonium salts	map00260 Glycine, serine and threonine metabolism; map00564 Glycerophospholipid metabolism; map01100 Metabolic pathways; map02010 ABC transporters; map04725 Cholinergic synapse; map04976 Bile secretion; map05231 Choline metabolism in cancer;	89742638	92045592	84311838	86213758	88849036	87818054	88936320	91703229	85773200	89602427	89805124	85958536	532000000	85675340	96671772	171000000	16847690	14074440	47830749	26519470	35754954	102000000	17432256	461000000	1010000000	151000000	158000000	44095045	38828325	58685754	17094677	21704171	63876895	15090184	25979798
0.666_673.5497	N-[(2s,3r)-1-(beta-d-glucopyranosyloxy)-3-hydroxy-2-octadecanyl]tetradecanamide	C38 H75 N O8	673.55	0.666	#N/A	S113381862	#N/A	#N/A	#N/A	level4	#N/A	#N/A	#N/A	#N/A	408249	255446	308705	231080	332881	390624	250128	180609	358376	333749	277739	354656	937143	188512	582146	251859	248406	711681	232115	302163	221222	717305	278496	239752	2617524	5751056	13843071	214576	15160138	376039	344668	457562	1640929	225296	215054
0.667_113.0589	Creatinine	C4 H7 N3 O	113.059	0.667	C00791	S568	HMDB0000562	#N/A	#N/A	level4	Organic acids and derivatives	Carboxylic acids and derivatives	Amino acids, peptides, and analogues	map00330 Arginine and proline metabolism; map01100 Metabolic pathways;	6325805	6382837	6529836	6239348	6392431	6374821	6373410	6373622	6369399	6486222	6179524	6463586	67354775	57716378	82749159	19255806	10204324	59365286	34708097	14286588	31178943	15895249	14182239	63648093	206000000	130000000	71823010	110000000	49608835	144000000	44542934	31741313	25297566	21490431	26353396
0.668_188.1275	Homo-l-arginine	C7 H16 N4 O2	188.127	0.668	C01924	S8732	HMDB0000670	#N/A	#N/A	level4	Organic acids and derivatives	Carboxylic acids and derivatives	Amino acids, peptides, and analogues	NULL	671739	671740	671739	671740	671739	671739	671739	671739	671739	671739	671739	671739	5119162	8272902	5397678	1202526	1170775	1628509	3696187	1562399	2510536	1810000	2143550	2710053	33605713	6156970	24542777	10900454	6821502	1628891	4123883	6024563	1911529	1009495	1318246
0.669_297.1474	Ga	C17 H19 N3 O2	297.147	0.669	C11484	S391490	#N/A	#N/A	#N/A	level4	#N/A	#N/A	#N/A	NULL	501489	397706	321351	299463	655391	480830	382952	422278	366024	438694	647484	297362	234252	193454	80258.1	1033353	1172184	451878	7041904	403638	3539947	1662056	136586	222359	1780010	569462	1586723	511153	365854	780455	209084	155155	151110	585686	365679
0.669_344.1522	Piketoprofen	C22 H20 N2 O2	344.152	0.669	#N/A	S62038	#N/A	#N/A	#N/A	level4	#N/A	#N/A	#N/A	#N/A	223632	217399	216792	226128	246245	222222	228422	223954	220869	226356	223558	229021	337387	308338	262928	376746	376549	389532	342496	469910	307858	352498	429444	365895	1164318	1286364	996868	313281	1034540	528206	358380	318167	370728	326664	299826
0.669_721.6975	N-[(2s,3r,4e)-1,3-dihydroxy-4-octadecen-2-yl]-28-hydroxyoctacosanamide	C46 H91 N O4	721.697	0.669	#N/A	S113381161	#N/A	#N/A	#N/A	level4	#N/A	#N/A	#N/A	#N/A	3444013	2242202	3102410	2897711	2487014	2547373	2568715	3024845	3032699	2702648	3161719	2318051	5709184	5111395	4807393	2531590	12230051	6765641	4919473	11773136	3839717	5648742	7477843	1878221	8383134	16192292	10958703	6340952	12774861	2962233	5919881	5466681	8774495	8906674	6111741
0.67_629.588	Juliflorine	C40 H75 N3 O2	629.588	0.67	C10154	S391006	#N/A	#N/A	#N/A	level4	#N/A	#N/A	#N/A	NULL	400234	435701	432976	380989	426222	428540	411403	448707	512231	384172	315416	483264	1023154	395171	458824	328555	452544	500912	321698	479119	257360	403041	436503	541039	2961093	3834074	6281825	843148	7087509	492393	768596	583139	2616799	904669	329985
0.671_115.0998	N-(3-Methylbutyl)acetamide	C6 H13 N O	115.1	0.671	#N/A	S55205	HMDB0031651	#N/A	#N/A	level4	Organic acids and derivatives	Carboxylic acids and derivatives	Carboxylic acid derivatives	#N/A	7350545	7396076	7030480	8018464	7154890	7442754	7952545	7192311	7127836	7804213	7515744	7144076	208065	179191	154762	1247905	14837094	22532626	6100443	1891136	2684296	30306264	16796271	7531469	2166879	751682	609864	190132	618421	854017	1414988	3504940	25067204	30967108	19835914
0.671_327.1819	Benactyzine	C20 H25 N O3	327.182	0.671	#N/A	S8966	#N/A	#N/A	#N/A	level4	#N/A	#N/A	#N/A	#N/A	217905	211831	211240	220337	239938	216531	222573	218219	215213	220559	217832	223156	328746	300442	256194	367098	366906	379557	333725	496977	299974	442292	418446	356524	1134501	1253421	971339	305258	1008046	514679	349202	310018	361233	318298	292147
0.672_149.1053	Triethanolamine	C6 H15 N O3	149.105	0.672	C06771	S13835630	HMDB0032538	#N/A	#N/A	level4	Organic nitrogen compounds	Organonitrogen compounds	Amines	map00564 Glycerophospholipid metabolism;	84781859	88320161	89182104	67250285	84423005	89183562	89179573	76647969	85907834	77320974	86425060	85852265	3601645	32917544	1781034	303000000	1879468	131000000	3359308	444000000	23865437	195000000	3575529	1145880	5244008	4488205	5555929	6440373	53147137	246000000	2280003	2452816	9285325	43948895	1728229
0.674_155.0695	L-histidine	C6 H9 N3 O2	155.07	0.674	C00135	MReference-473	HMDB0000177	91.9	95.1	level1	Organic acids and derivatives	Carboxylic acids and derivatives	Amino acids, peptides, and analogues	map00340 Histidine metabolism; map00410 beta-Alanine metabolism; map00970 Aminoacyl-tRNA biosynthesis; map01100 Metabolic pathways; map01230 Biosynthesis of amino acids; map02010 ABC transporters; map04974 Protein digestion and absorption; map05230 Central carbon metabolism in cancer;	12035535	17773335	11501643	12836756	12699353	12837474	16626382	12124239	12407898	12665952	16230062	12068839	71241910	46043874	87689655	15496168	26433761	43520681	43967263	17919891	44805280	26162082	5540924	4735960	1950000000	296000000	558000000	160000000	451000000	132000000	39223663	92976504	17490742	12551910	24886340
0.674_765.4556	Iscotrizinol	C44 H59 N7 O5	765.456	0.674	#N/A	S7986571	#N/A	#N/A	#N/A	level4	#N/A	#N/A	#N/A	#N/A	95404	92407.8	90239	99584.9	91913.2	93878.2	93708.9	94071.2	94152.8	90612.3	97293.5	93361.9	433040	115203	206413	119901	146524	480291	112839	160536	111816	102230	159924	118505	5866609	7297935	7560841	176180	10728610	269983	235458	858779	502819	87976.2	136344
0.675_161.1053	Dl-carnitine	C7 H15 N O3	161.105	0.675	#N/A	MReference-881	#N/A	#N/A	96.2	level2	#N/A	#N/A	#N/A	#N/A	7256390	7713688	7102796	7765783	7671742	7431581	7585527	7399797	7243370	7707962	7539805	7445791	2234342	2062445	1426163	4168334	441955	565783	1196239	259016	1163567	885024	735299	4202087	35539528	5491754	6262258	4000600	2776356	3271837	1271229	1292096	994948	440697	830391
0.675_229.1791	N1,N8-Diacetylspermidine	C11 H23 N3 O2	229.179	0.675	#N/A	S345328	HMDB0041947	#N/A	#N/A	level4	Organic acids and derivatives	Carboxylic acids and derivatives	Carboxylic acid derivatives	#N/A	359926	361451	348004	364632	360134	359289	364911	341086	364405	369668	346917	363311	23850.7	21343.2	18351.6	48457.5	26552.9	27015.3	24195.5	32841.5	21748.1	24874.6	38253.2	1393936	370862	89372.4	70346.7	22127.7	72811	37277.1	25347.9	22516.5	26252.3	23066.9	21166.1
0.675_731.5085	O-{[(2r)-2-[(9z,12z)-9,12-heptadecadienoyloxy]-3-(hexadecyloxy)propoxy](hydroxy)phosphoryl}-l-serine	C39 H74 N O9 P	731.509	0.675	#N/A	S113376575	#N/A	#N/A	#N/A	level4	#N/A	#N/A	#N/A	#N/A	205470	213941	198614	203269	210334	206320	206676	204967	206960	227537	176826	218407	126121	311746	256307	342536	333769	392804	319416	452630	291967	207242	387120	324694	3390395	9728325	7190809	246898	17346851	224628	163980	139977	193331	297745	108224
0.676_116.0951	1,1,3,3-tetramethylurea	C5 H12 N2 O	116.095	0.676	#N/A	S11930	HMDB0062789	#N/A	#N/A	level4	Organic acids and derivatives	Organic carbonic acids and derivatives	Ureas	#N/A	377477	362226	356472	366900	394481	372862	367610	372411	368628	372936	367108	374788	562034	483561	400707	577353	592338	605759	558420	714815	503699	588653	660922	579024	1910947	1986383	1667746	515613	1599978	884126	595633	527398	612723	540196	501870
0.677_133.1104	2,2'-iminodipropan-1-ol	C6 H15 N O2	133.11	0.677	#N/A	S37226	#N/A	#N/A	#N/A	level4	#N/A	#N/A	#N/A	#N/A	10659094	10699299	10373410	11495412	10562346	10645000	11713923	10381052	10216933	11279698	11081817	10442092	442958	473142	680065	1600566	15622279	23769921	6535428	2286107	2958075	31325363	17721973	75226863	13330155	1634458	4104336	338663	22152245	3854343	1655480	3727209	26058709	32338349	20710154
0.681_293.8526	3,5-dibromo-4-hydroxybenzoic acid	C7 H4 Br2 O3	293.853	0.681	C03925	S69309	#N/A	#N/A	#N/A	level4	#N/A	#N/A	#N/A	#N/A	4973222	4835992	4332503	4650711	4381661	4538482	4623946	4145365	5226403	4584936	4730866	4367047	11308798	7338072	6039125	6059099	12283327	9712156	7082839	12898425	6240446	10124839	9861308	6279054	542340	356929	574109	5339341	461839	5676439	11764700	11388068	12701943	6878088	8224540
0.682_306.0305	4-carboxy-4'-sulfoazobenzene	C13 H10 N2 O5 S	306.031	0.682	C06673	S389929	#N/A	#N/A	#N/A	level4	#N/A	#N/A	#N/A	#N/A	3550081	3584292	3477133	3613008	3536086	3551785	3551847	3551728	3551832	3553463	3549178	3552847	39484381	59078475	31029388	46914041	149000000	49745012	68030043	85862393	89589719	94523149	59742648	47998286	9573855	4521883	8344334	88948932	6645329	76951978	66598048	56373749	73365867	102000000	71520885
0.682_501.9316	Perfluorooctanesulfonyl fluoride	C8 F18 O2 S	501.932	0.682	C18143	S9019	#N/A	#N/A	#N/A	level4	#N/A	#N/A	#N/A	NULL	172585	171997	171242	174140	171492	172295	172283	172301	172266	171591	173746	171555	361121	130574	213330	208452	269948	220543	177992	317383	156363	154988	287718	9010189	430969	424882	583304	401659	705793	492405	328795	241399	251780	145468	284070
0.682_92.0472	Glycerin	C3 H8 O3	92.0472	0.682	C00116	S733	HMDB0000131	#N/A	#N/A	level4	Organic oxygen compounds	Organooxygen compounds	Carbohydrates and carbohydrate conjugates	map00040 Pentose and glucuronate interconversions; map00052 Galactose metabolism; map00561 Glycerolipid metabolism; map01100 Metabolic pathways; map02010 ABC transporters; map04714 Thermogenesis; map04723 Retrograde endocannabinoid signaling; map04923 Regulation of lipolysis in adipocytes;	388000000	530000000	465000000	566000000	485000000	489000000	469000000	459000000	510000000	482000000	495000000	457000000	566000000	1590000000	1120000000	1880000000	51465081	1100000000	133000000	195000000	180000000	115000000	2130000000	2070000000	80837814	6000000000	1630000000	22736765	3660000000	534000000	62163512	95111089	31474313	14373459	101000000
0.683_89.0842	Dimethylethanolamine	C4 H11 N O	89.0842	0.683	#N/A	S13854944	HMDB0032231	#N/A	#N/A	level4	Organic nitrogen compounds	Organonitrogen compounds	Amines	#N/A	402139	355829	393665	382735	387846	384111	384108	384127	384122	385478	380998	385855	8892860	8162574	7704650	648213	739740	939114	570907	788839	524930	605628	739926	754838	4953050	3384830	23914529	457206	1786107	920784	595111	528300	590504	564285	596023
0.684_240.0222	Methacrifos	C7 H13 O5 P S	240.022	0.684	C18745	S2298886	#N/A	#N/A	#N/A	level4	#N/A	#N/A	#N/A	NULL	2549019	2549019	2549019	2549019	2549019	2549019	2549019	2549019	2549019	2549019	2549019	2549019	5120080	3859707	10376099	8441257	5717462	14942238	23544378	9856634	33348192	11472849	12941166	14164626	4309149	1235595	1424700	37776594	1309526	26735145	30739208	16263065	23768491	26491069	24604579
0.684_292.0147	Carboxycyclophosphamide	C7 H15 Cl2 N2 O4 P	292.015	0.684	C07646	S29229	HMDB0060449	#N/A	#N/A	level4	Organic nitrogen compounds	Organonitrogen compounds	Nitrogen mustard compounds	map00982 Drug metabolism - cytochrome P450;	10755252	10829954	8828677	9392620	10278586	10927346	10392732	10572825	9891219	8681790	10470596	11086408	103000000	125000000	74240491	80123036	219000000	111000000	94530014	171000000	192000000	133000000	101000000	67305368	34587916	12473955	14471053	201000000	9176906	437000000	168000000	140000000	161000000	158000000	139000000
0.685_432.0855	5,7-dihydroxy-2-(4-hydroxyphenyl)-4-oxo-4h-chromen-3-yl (2e)-3-(4-hydroxyphenyl)acrylate	C24 H16 O8	432.086	0.685	#N/A	S8702103	#N/A	#N/A	#N/A	level4	#N/A	#N/A	#N/A	#N/A	144770	152681	145677	158477	148098	146646	151056	145285	149223	147690	150761	151879	238569	219524	189131	273196	232928	249018	205158	311351	192428	206652	311695	266282	845155	920001	713207	174446	751474	802895	248811	215232	236750	206641	180874
0.685_558.0322	5,7-dihydroxy-2-[4-hydroxy-3-(sulfooxy)phenyl]-4-oxo-4h-chromen-3-yl beta-d-erythro-hexopyranosiduronic acid	C21 H18 O16 S	558.032	0.685	#N/A	S24844997	#N/A	#N/A	#N/A	level4	#N/A	#N/A	#N/A	#N/A	131479	138778	132521	131333	134937	134634	132600	133148	134442	131874	134364	135105	214561	200307	173162	251183	214842	227378	189314	285254	177485	188623	286786	245713	779058	840628	649026	152084	691899	296054	223378	192886	211786	190013	163797
0.685_639.6168	C22 phytoceramide (t18:0/22:0)	C40 H81 N O4	639.617	0.685	#N/A	S4479726	#N/A	#N/A	#N/A	level4	#N/A	#N/A	#N/A	#N/A	666066	637970	654129	644608	684228	663166	648723	649561	687959	608857	686870	656896	1444243	495291	636309	578328	750011	875631	750575	728151	421023	831734	833080	345386	4753692	8071850	14603841	206848	10695281	809365	1380932	1199172	1396001	547409	588679
0.686_114.0794	L-prolinamide	C5 H10 N2 O	114.079	0.686	C19781	S99870	#N/A	#N/A	#N/A	level4	#N/A	#N/A	#N/A	NULL	14468229	14604848	13845972	14801527	14070101	14393932	13979341	14180071	15316396	13947801	13781479	14710439	18738409	332000000	121000000	68193980	37172639	32341390	28271604	53897733	163000000	12421508	9812168	44558232	479000000	32391480	241000000	15585173	305000000	71407704	19429230	61906676	56356450	7282201	49761439
0.686_160.0849	Daminozide	C6 H12 N2 O3	160.085	0.686	C10996	S14593	#N/A	#N/A	#N/A	level4	#N/A	#N/A	#N/A	NULL	361614	381510	364138	360700	370420	367331	369479	362338	366614	370869	366445	368501	5957458	6357706	6953334	1292162	583630	623248	513724	1268191	1237431	2047407	780903	667194	23922804	4529776	6097130	1314916	1882788	3136556	609136	1146900	577529	516468	446581
0.686_190.0122	Oxalosuccinic acid	C6 H6 O7	190.012	0.686	C05379	S947	HMDB0003974	#N/A	#N/A	level4	Organic acids and derivatives	Carboxylic acids and derivatives	Tricarboxylic acids and derivatives	map00020 Citrate cycle (TCA cycle); map01100 Metabolic pathways; map01210 2-Oxocarboxylic acid metabolism;	316041	318727	334425	314340	318908	301634	336886	298617	320544	310670	325675	326679	861604	398749	398904	353766	452534	574780	448881	575442	433862	462166	482753	347861	21419561	978552	7825970	844733	1241352	1037327	754930	657658	830984	592816	504660
0.687_117.079	L-valine	C5 H11 N O2	117.079	0.687	C00183	MReference-2570	HMDB0000883	#N/A	90.3	level1	Organic acids and derivatives	Carboxylic acids and derivatives	Amino acids, peptides, and analogues	map00280 Valine, leucine and isoleucine degradation; map00290 Valine, leucine and isoleucine biosynthesis; map00770 Pantothenate and CoA biosynthesis; map00970 Aminoacyl-tRNA biosynthesis; map01100 Metabolic pathways; map01210 2-Oxocarboxylic acid metabolism; map01230 Biosynthesis of amino acids; map02010 ABC transporters; map04974 Protein digestion and absorption; map04978 Mineral absorption; ma…	87266222	87353634	86711560	90987419	90477866	85980161	89045692	88595310	87965813	87179931	90121262	87535977	125000000	24217603	19957164	37172324	8216718	11974627	15742521	9906749	18310990	15863032	4602812	25933405	527000000	47167564	518000000	31112860	50674628	62693772	15280874	23311777	13411637	7488765	12489836
0.687_129.1154	N-methylhexanamide	C7 H15 N O	129.115	0.687	C02722	S388844	#N/A	#N/A	#N/A	level4	#N/A	#N/A	#N/A	NULL	10710634	11110071	10811004	10593597	10976093	10837808	10837566	10839552	10839362	10797132	10909786	10807600	353647	252546	195677	6544662	31840671	24281212	13532396	11683639	15695299	30765125	20700116	15783724	13338066	379000000	1285857	218229	914631	449262	9087838	14033652	23546324	29039235	30235934
0.687_131.0695	Creatine	C4 H9 N3 O2	131.07	0.687	C00300	MReference-357	HMDB0000064	90.4	93	level1	Organic acids and derivatives	Carboxylic acids and derivatives	Amino acids, peptides, and analogues	map00260 Glycine, serine and threonine metabolism; map00330 Arginine and proline metabolism; map01100 Metabolic pathways;	3578572	3322106	3972980	6195482	3662940	3739027	4477683	4081505	2817274	4080564	6057556	3365239	23327886	5660868	6124226	6919700	725429	4881892	1912448	1166732	5516472	2100035	11826889	45852727	143000000	20948444	103000000	9213940	36613365	14301015	5815660	3648415	3829243	2117015	3636191
0.687_251.0217	Uramustine	C8 H11 Cl2 N3 O2	251.022	0.687	C11686	S5959	HMDB0014929	#N/A	#N/A	level4	Organic nitrogen compounds	Organonitrogen compounds	Nitrogen mustard compounds	NULL	213555	224981	214424	212092	217496	212613	216829	207429	223751	211807	216340	218075	3105616	3842682	275463	395257	357971	4250957	293887	492551	312567	361164	450503	383122	1209282	1344747	1018245	249479	1085074	491489	356229	308319	339335	318952	262132
0.688_146.0691	Dl-glutamine	C5 H10 N2 O3	146.069	0.688	C00303	S718	HMDB0013240	#N/A	#N/A	level4	Organic acids and derivatives	Carboxylic acids and derivatives	Amino acids, peptides, and analogues	NULL	648520	875720	441737	826394	1026905	490600	796234	747398	885090	619365	663503	692348	10560318	2025713	1854878	896088	738192	792400	1251830	1132535	1221968	2887414	1006922	7052948	132000000	16997397	18640983	2485286	26262149	2061442	814989	1086674	1147209	599372	637002
0.689_143.0947	Dl-stachydrine	C7 H13 N O2	143.095	0.689	#N/A	MReference-837	#N/A	#N/A	69.6	level2	#N/A	#N/A	#N/A	#N/A	4326954	4871942	3427618	4407876	4422191	4440168	4296520	4126500	4039007	4646097	4307748	4175458	1653603	1152339	344938	15785871	656603	1850498	595612	531672	431378	264267	1655971	330687	13514356	565941	1052114	4858141	891257	1840165	1135910	545997	685676	390516	487160
0.689_184.0348	Dibenzothiophene	C12 H8 S	184.035	0.689	C20125	S2915	#N/A	50.5	#N/A	level4	#N/A	#N/A	#N/A	NULL	2067348	2391425	2058403	2015837	2004022	1976705	2165001	1908519	2196584	1995342	2062826	2231736	2569795	1548438	2287426	3085007	2626797	914306	1911281	1571282	1138824	1151590	1105389	2916631	3570812	1394530	4250539	2348746	1559711	18628811	2018740	2020727	4124434	1374117	2337012
0.689_218.0902	gamma-Glutamylalanine	C8 H14 N2 O5	218.09	0.689	#N/A	S389104	HMDB0006248	#N/A	#N/A	level4	Organic acids and derivatives	Carboxylic acids and derivatives	Amino acids, peptides, and analogues	#N/A	241727	255201	243746	241604	240824	247217	242552	243249	245844	241318	245916	247314	392404	459494	318373	460887	393476	418360	317180	490889	325076	513198	526014	449862	10912995	4046255	1695942	277898	1268582	593583	408583	352860	387492	335500	299415
0.689_413.9742	Perfluorooctanoic acid	C8 H F15 O2	413.974	0.689	#N/A	S9180	HMDB0059587	#N/A	#N/A	level4	Organohalogen compounds	Alkyl halides	Alkyl fluorides	#N/A	6140919	5931456	5386567	4969509	5589536	5657340	6450659	5139943	6468479	5579558	5484998	5323487	50280609	51792860	42768831	33810386	93772596	60940306	39593495	86149320	21745583	54663678	37709258	30079348	2307507	1580948	2072363	46137454	1958220	8853457	65571557	50586839	77996306	72844165	55380400
0.69_146.0692	L-glutamine	C5 H10 N2 O3	146.069	0.69	C00064	BGI357	HMDB0000641	32.3	30.9	level3	Peptides	Amino acids	Common amino acids [Fig]	map00220 Arginine biosynthesis; map00230 Purine metabolism; map00240 Pyrimidine metabolism; map00250 Alanine, aspartate and glutamate metabolism; map00471 D-Glutamine and D-glutamate metabolism; map00630 Glyoxylate and dicarboxylate metabolism; map00910 Nitrogen metabolism; map00970 Aminoacyl-tRNA biosynthesis; map01100 Metabolic pathways; map01230 Biosynthesis of amino acids; map02010 ABC transp…	400573	561602	253970	367935	259093	470895	382460	396829	443794	268237	404223	364238	1603430	476719	184777	124357	156259	210474	195481	206331	146224	751791	169066	2638627	45055091	3716314	2835934	283221	3743142	339923	244826	258225	265826	183072	164838
0.69_166.1109	2-isobutyl-3-methoxypyrazine	C9 H14 N2 O	166.111	0.69	#N/A	S30208	HMDB0031860	#N/A	#N/A	level4	Organoheterocyclic compounds	Diazines	Pyrazines	#N/A	539363	697316	639887	575118	698731	641928	637490	684870	601708	557029	681569	640029	140979	100851	87259.9	2939231	139701	928434	8164757	1625447	92694.1	7202735	1526648	611939	401000	423362	347744	78496	349698	159352	124466	108035	4495173	588289	89005.5
0.69_281.1122	(2s)-3-hydroxy-2-({[(3s,4s,5r)-2,3,4-trihydroxy-5-(hydroxymethyl)tetrahydro-2-furanyl]methyl}amino)butanoic acid (non-preferred name)	C10 H19 N O8	281.112	0.69	#N/A	S35014480	HMDB0037843	#N/A	#N/A	level4	Organic oxygen compounds	Organooxygen compounds	Carbohydrates and carbohydrate conjugates	#N/A	160250	169182	161588	160168	159651	163889	160797	161259	162979	159979	163027	163954	1782950	244341	230154	305539	260850	277347	210270	347588	218760	228472	348714	889224	11115139	1612710	1903466	498965	840990	412400	270865	233924	256883	230142	198493
0.69_336.0419	Phenobenzuron	C16 H14 Cl2 N2 O2	336.042	0.69	C19090	S17408	#N/A	#N/A	#N/A	level4	#N/A	#N/A	#N/A	NULL	1502493	1280024	1611239	1843215	2148577	1390893	1456938	1690143	1580435	1590006	1371723	1921786	2289982	2125504	1867851	1577391	1109052	2241588	2664038	2088242	6215053	1923776	1973281	1549158	1150992	716975	1072516	5938007	938266	49639935	4011274	1919574	3148404	2858068	3471754
0.691_117.9798	2-Chloro-1,1,1-trifluoroethane	C2 H2 Cl F3	117.98	0.691	C19367	S6168	#N/A	#N/A	#N/A	level4	#N/A	#N/A	#N/A	NULL	43805066	46199744	44062167	48465829	42859788	44710583	45124338	45330038	45348967	43056191	43332304	48233500	119000000	126000000	95363511	95470697	215000000	134000000	108000000	191000000	91020782	125000000	130000000	105000000	1127189	848479	1077673	107000000	1062005	73587150	167000000	154000000	178000000	151000000	139000000
0.691_204.0279	1-oxo-1,2,4-butanetricarboxylic acid	C7 H8 O7	204.028	0.691	C05533	S389591	#N/A	#N/A	#N/A	level4	#N/A	#N/A	#N/A	map01210 2-Oxocarboxylic acid metabolism;	165310	166956	175212	164719	167144	157308	177293	157476	169386	160393	172291	169849	379000	209068	209344	185864	237978	301419	236365	302048	228499	284942	253679	1392853	15283504	648756	3421101	445055	1531855	547647	399080	347723	434607	289195	266530
0.691_213.1479	Guanadrel	C10 H19 N3 O2	213.148	0.691	C07035	S35305	HMDB0014371	#N/A	#N/A	level4	Organic oxygen compounds	Organooxygen compounds	Ethers	NULL	3717737	3549265	3653524	3345361	3454250	3839574	3491636	3667393	3697649	3531703	3618229	3431156	167761	182656	133157	3065369	10807817	10287850	5893455	4715887	4595920	10042397	8572105	554542	529723	609103	471672	103746	471327	217149	5172453	6155243	8665274	9709680	8104681
0.693_254.1378	Homoanserine	C11 H18 N4 O3	254.138	0.693	#N/A	S17216339	HMDB0005767	#N/A	#N/A	level4	Organic acids and derivatives	Peptidomimetics	Hybrid peptides	#N/A	216020	227432	216652	214258	317000	226281	234771	230227	199748	250722	170249	335185	1187070	326305	782985	634387	372198	370899	1396547	472887	1343913	917411	488714	427189	56430370	5246209	15017968	1343193	1904999	481869	316250	564166	284175	333152	258319
0.694_155.0349	N-methylethanolamine phosphate	C3 H10 N O4 P	155.035	0.694	C01210	S388545	HMDB0060173	#N/A	#N/A	level4	Organic acids and derivatives	Organic phosphoric acids and derivatives	Phosphate esters	map00564 Glycerophospholipid metabolism;	2827282	4217797	3382505	3736529	3896092	4427527	4451386	3042327	3772546	3474535	4319612	3285799	94810287	46453151	21242640	79036679	8854113	14069012	38714414	18418706	23149888	20820307	15802499	26134875	9202170	15428878	27681819	40227227	8040018	118000000	45906457	36756112	35945877	21704442	48444637
0.695_115.0634	L-proline	C5 H9 N O2	115.063	0.695	C16435	BGI376	#N/A	93.1	88.4	level1	#N/A	#N/A	#N/A	NULL	38611783	38344440	33624442	37824875	33399445	36933369	37083546	35908376	37568819	31999180	41058629	35934496	282000000	161000000	126000000	101000000	40297738	80439920	71017979	47006142	106000000	105000000	12497096	276000000	5570000000	575000000	2000000000	90759104	602000000	103000000	56279877	105000000	53826521	28821420	45872121
0.695_216.0401	2-c-methylerythritol 4-phosphate	C5 H13 O7 P	216.04	0.695	C11434	S391470	#N/A	8.6	#N/A	level4	#N/A	#N/A	#N/A	map00900 Terpenoid backbone biosynthesis; map01100 Metabolic pathways;	996674	1066831	1100772	1123899	1057690	1073478	1013708	1062927	1069312	1005067	1138764	1062333	268361	573755	352668	1012499	85331.6	97720.1	289228	97795.6	249048	149014	97652.2	800806	19356798	509367	814903	331319	707736	6720347	127931	143916	139247	93095.7	375491
0.695_216.1223	Acetyl arginine	C8 H16 N4 O3	216.122	0.695	#N/A	S60752	HMDB0004620	#N/A	#N/A	level4	Organic acids and derivatives	Carboxylic acids and derivatives	Amino acids, peptides, and analogues	#N/A	258805	266655	259588	248834	255145	255534	256811	245170	249161	245616	297500	245907	398015	388563	331852	474471	401339	440004	309416	463212	333320	319520	528013	458106	32339047	1608152	2302339	286585	10303124	521602	414765	358504	394035	322227	302785
0.696_214.0624	3-phenoxybenzoic acid	C13 H10 O3	214.062	0.696	#N/A	S18409	HMDB0041807	#N/A	#N/A	level4	Benzenoids	Benzene and substituted derivatives	Diphenylethers	#N/A	1030323	1038484	1157262	997681	1242979	1260945	1095415	1156965	1185626	1110999	1332160	835627	39321789	104000000	11780790	2573107	798017	67767258	922847	945456	1302379	5450904	18514350	2286631	8689751	56269440	28295206	1174767	4691910	11434886	2226630	2182505	89590777	625264	579117
0.696_233.0541	Furalazine	C9 H7 N5 O3	233.054	0.696	#N/A	S4940776	#N/A	#N/A	#N/A	level4	#N/A	#N/A	#N/A	#N/A	1671681	1264900	1306126	1716531	1834766	1279926	769334	2049980	1080935	1628306	1621981	1551865	465590	1109572	1572301	1384884	441314	1479614	2951341	1335427	3896155	277095	309299	473024	52357536	6988247	15248163	4059158	19131548	1400781	3427601	4740727	1342230	1223156	2016773
0.696_809.4175	Protoveratrine b	C41 H63 N O15	809.418	0.696	C10816	S391284	#N/A	#N/A	#N/A	level4	Alkaloids	Alkaloids derived by amination reactions	Steroid alkaloids	NULL	137773	145362	138749	133267	136915	139766	136551	137256	140168	138496	134280	142335	224008	209302	180336	260316	221759	237446	178530	252138	185750	179139	296960	253449	926116	4258653	1527571	159952	7789891	292814	233544	201959	222080	180086	170116
0.696_957.3094	Pentaglutamyl folate	C39 H47 N11 O18	957.309	0.696	#N/A	S66096	HMDB0006487	#N/A	#N/A	level4	Organic acids and derivatives	Carboxylic acids and derivatives	Amino acids, peptides, and analogues	#N/A	169662	179119	171078	169575	169028	173515	170241	170730	172552	169375	172602	173583	275418	258691	223458	323484	276170	293636	222620	368002	231608	222358	369195	315746	6331719	15192418	13936054	206889	20149889	379753	286774	247663	271970	243659	210151
0.697_236.0444	Brassinin	C11 H12 N2 S2	236.044	0.697	#N/A	S2299508	HMDB0033350	#N/A	#N/A	level4	Organoheterocyclic compounds	Indoles and derivatives	Indoles	#N/A	273590	288380	274994	272146	279227	274414	280984	269396	276714	274050	279790	281908	26472163	82267243	8320080	1542424	434090	44938864	466228	583815	872719	401010	13858460	742069	1569215	1729957	1934385	327259	1402752	6792828	461494	1821600	439244	383371	335319
0.697_73.0528	Dimethylformamide	C3 H7 N O	73.0528	0.697	C03134	S5993	HMDB0001888	#N/A	#N/A	level4	Organic acids and derivatives	Carboxylic acids and derivatives	Carboxylic acid derivatives	NULL	1807680	1420763	1448680	1369851	1609568	875299	1462733	1336468	1509453	2193988	767861	1881951	15091548	4501458	4793382	4554044	1481687	2167288	4514566	3047001	2997212	5717823	1380201	12785469	453000000	24359961	164000000	7749026	9148655	4132808	1819277	3805188	2591900	1550844	1619522
0.698_314.0598	Rofecoxib	C17 H14 O4 S	314.06	0.698	C07590	S4911	#N/A	#N/A	#N/A	level4	#N/A	#N/A	#N/A	NULL	1101823	1074441	848153	858138	974901	1232581	777512	945906	935337	970698	1151506	929264	728281	612750	895009	509563	232893	224908	477613	226756	2778426	189432	191843	139213	621245	383441	625032	2668255	494000	31581830	777393	738660	342582	223011	242833
0.699_163.9198	Chloral hydrate	C2 H3 Cl3 O2	163.92	0.699	C06899	S2606	HMDB0060451	#N/A	#N/A	level4	Organohalogen compounds	Halohydrins	Chlorohydrins	map00980 Metabolism of xenobiotics by cytochrome P450; map05204 Chemical carcinogenesis;	31556456	19243184	32293862	35192950	18215074	21467713	21559465	31945517	28044350	15507773	25457564	37476988	62364887	24431689	45625515	43837661	59776016	55912877	44244831	64151679	39457610	44440156	59438318	39906410	81110643	78546362	88801593	26597720	116000000	63605449	60501379	49744960	61323792	47981553	36072517
0.699_188.066	(Z)-1-(Methylthio)-5-phenyl-1-penten-3-yne	C12 H12 S	188.066	0.699	#N/A	S30776947	HMDB0032688	#N/A	#N/A	level4	Benzenoids	Benzene and substituted derivatives	null	#N/A	4369493	5634379	4576514	4591590	4573607	4720092	4898186	4664272	4527439	4714504	5370328	4369896	56049324	8107254	42233323	80679130	2263344	15875315	6126180	10117121	6193335	10034821	123000000	19179905	288000000	508000000	63373467	4799602	426000000	6001273	5238434	4016028	2873972	2813984	6210395
0.699_252.0183	(3e,5z)-6-(4-chlorophenyl)-6-hydroxy-2-oxo-3,5-hexadienoic acid	C12 H9 Cl O4	252.018	0.699	#N/A	S4444454	#N/A	#N/A	#N/A	level4	#N/A	#N/A	#N/A	#N/A	215979	228018	217783	215869	215172	220884	216716	217339	219658	215614	219722	220971	9545535	12412862	2296957	411795	351565	13967951	283395	468467	294837	307927	3985620	401944	1272061	1381797	1059695	263370	1133458	2849918	365063	315275	346218	310177	267522
0.7_333.8922	Chlorethoxyfos	C6 H11 Cl4 O3 P S	333.892	0.7	C18677	S82758	#N/A	#N/A	#N/A	level4	#N/A	#N/A	#N/A	NULL	5983083	4841795	5164280	5179959	5133765	5075124	5045610	5173972	5567205	5120243	5114291	5281695	597590	350822	2116762	1316062	304759	4457862	7204035	1425643	4667058	1634811	3242813	3937065	673814	1588169	1526513	15196258	2634531	35825201	10070357	4216409	4577599	5146131	5491247
0.7_73.0892	Diethylamine	C4 H11 N	73.0892	0.7	#N/A	S7730	HMDB0041878	#N/A	#N/A	level4	Organic nitrogen compounds	Organonitrogen compounds	Amines	#N/A	9757111	7161984	7199809	8618539	6858509	9242830	8049171	6233977	9261162	8035199	6916378	8979289	18898592	12026084	55882381	29093365	8151566	28086028	16078548	14415563	27542848	13069561	15443883	31186481	336000000	99854393	356000000	154000000	670000000	208000000	39409949	39375772	27986014	79735347	102000000
0.701_315.1279	Neosaxitoxin	C10 H17 N7 O5	315.128	0.701	C17208	S19975931	HMDB0029369	#N/A	#N/A	level4	Phenylpropanoids and polyketides	Saxitoxins, gonyautoxins, and derivatives	null	NULL	336171	338563	337817	324122	332651	336605	327611	330515	341069	339024	329119	331289	6801157	507534	435474	626229	532383	2531778	4352979	608422	1605920	432370	995278	608309	1924322	2104419	1624394	16828765	1720417	4117898	2922614	5039493	2704478	1595013	503744
0.702_119.0583	L-threonine	C4 H9 N O3	119.058	0.702	C00188	BGI380	HMDB0000167	98.9	87.4	level1	Peptides	Amino acids	Common amino acids [Fig]	map00260 Glycine, serine and threonine metabolism; map00290 Valine, leucine and isoleucine biosynthesis; map00860 Porphyrin and chlorophyll metabolism; map00970 Aminoacyl-tRNA biosynthesis; map01100 Metabolic pathways; map01230 Biosynthesis of amino acids; map02010 ABC transporters; map04974 Protein digestion and absorption; map04978 Mineral absorption;	14551494	17534404	14526757	3812297	14041883	14097082	10893299	12722888	11927861	9198996	14439659	11857915	12911011	6598444	10321207	5634931	5670144	7506947	12090958	6750783	5760512	5154872	1487974	5890040	347000000	30412045	173000000	12770584	29382543	10849866	10455228	12149241	4990242	2997627	5815005
0.702_271.1643	Arg-pro	C11 H21 N5 O3	271.164	0.702	#N/A	S295008	#N/A	#N/A	#N/A	level4	#N/A	#N/A	#N/A	#N/A	1324774	1135282	870866	867044	1440149	1064599	1119648	1096888	948597	1126146	1012858	1312237	16560369	6470278	2723120	2023823	1789514	5367666	19178485	2045307	14999446	1462543	2305759	2055753	7047230	12704231	5082009	46431576	5662221	11735844	2674811	10119245	3704605	5281573	3101528
0.703_180.0635	D-psicose	C6 H12 O6	180.064	0.703	C06468	BGI246	#N/A	96.3	92.1	level1	Carbohydrates	Monosaccharides	Ketoses [Fig]	NULL	2702612	2506201	2650164	2689416	2628577	2768103	2630076	2647380	2810653	2455139	2583548	2765884	799568	881324	857918	1832759	250393	337452	573250	388175	545933	410479	422474	1376927	24921775	1410995	1498074	735432	1513233	16949258	392091	408769	1105849	285798	939998
0.703_273.1799	Val-arg	C11 H23 N5 O3	273.18	0.703	#N/A	S3474098	#N/A	#N/A	#N/A	level4	#N/A	#N/A	#N/A	#N/A	570420	570733	505422	509409	450079	532840	608829	344803	752120	622511	342909	593534	3223835	1899018	1111870	1430519	405181	727665	1668765	373016	1638462	4179032	410688	301818	65037214	18139697	22036655	4543155	849628	362842	613147	1236880	876867	577467	484271
0.704_203.1159	Acetyl-l-carnitine	C9 H17 N O4	203.116	0.704	#N/A	MReference-879	#N/A	69.7	84.6	level2	#N/A	#N/A	#N/A	#N/A	1587048	1783866	1608833	1709038	1919038	1882013	1781675	1660187	1707328	1829773	1819521	1585828	2000769	1968958	576038	300775	229547	152641	620420	471241	724769	600958	255916	2720942	6111983	4037866	3015009	1490805	411992	1975916	779988	254850	149642	243719	283287
0.705_195.1375	Dolichotheline	C10 H17 N3 O	195.137	0.705	C16696	S147033	#N/A	#N/A	#N/A	level4	Alkaloids	Alkaloids derived from histidine	Imidazole alkaloids	#N/A	536976	763561	697436	564561	600288	539848	686243	637648	621410	724001	524039	620520	235541	210384	180935	261061	568888	238561	623822	517082	454199	184365	687357	16333037	811599	881040	694508	169447	718119	317870	639293	213429	235288	434563	396444
0.706_109.0641	3,4-diaminopyridine	C5 H7 N3	109.064	0.706	#N/A	S5705	#N/A	#N/A	#N/A	level4	#N/A	#N/A	#N/A	#N/A	1788340	1353597	1345880	1634721	1004541	1651846	1634310	1504688	1277251	1508574	1750928	1182698	7907987	4064605	6538482	2551072	2750546	2969495	12132007	1397705	8733850	3705205	742087	628960	316000000	27891173	79805661	19897299	67887596	5888523	1729215	9757538	2047539	564284	3282156
0.708_298.0776	Mefenacet	C16 H14 N2 O2 S	298.078	0.708	C14525	S82816	#N/A	#N/A	#N/A	level4	#N/A	#N/A	#N/A	NULL	284480	266296	262375	266019	314164	272672	269591	280622	297671	243203	284434	287932	447078	1631254	619326	329514	564205	667760	350073	443108	1715189	205549	362994	266221	78379762	1342614	16593486	447052	4072233	445576	755014	1151439	558730	342134	259496
0.709_90.0317	L-Lactic acid	C3 H6 O3	90.0317	0.709	C00186	MReference-2582	HMDB0000190	#N/A	98.1	level2	Organic acids and derivatives	Hydroxy acids and derivatives	Alpha hydroxy acids and derivatives	map00010 Glycolysis / Gluconeogenesis; map00051 Fructose and mannose metabolism; map00620 Pyruvate metabolism; map00640 Propanoate metabolism; map01100 Metabolic pathways; map04024 cAMP signaling pathway; map04066 HIF-1 signaling pathway; map04922 Glucagon signaling pathway; map05230 Central carbon metabolism in cancer;	370000000	380000000	406000000	250000000	372000000	360000000	386000000	371000000	441000000	400000000	464000000	198000000	30369301	9429341	34986267	21112011	11116592	54335256	389000000	25257056	323000000	29356505	39919457	253000000	41596704	56924584	107000000	254000000	109000000	2510000000	558000000	79862536	84558932	74957668	152000000
0.71_182.0792	Mannitol	C6 H14 O6	182.079	0.71	C00392	BGI393	HMDB0000765	91.3	90.5	level1	Carbohydrates	Monosaccharides	Sugar alcohols [Fig]	map00051 Fructose and mannose metabolism; map01100 Metabolic pathways; map02010 ABC transporters;	2967365	3232422	2766801	3465833	2408172	3012855	3039505	2950502	2882804	2760785	3193551	2990265	2479959	620483	733369	5194840	1168677	1022228	164000000	1045546	602082	707714	2268664	5070907	2304005	3183988	9970579	1608894	5041826	2561088	1122612	1077573	2111072	829660	2703070
0.71_223.0569	Suritozole	C10 H10 F N3 S	223.057	0.71	#N/A	S23743	#N/A	#N/A	#N/A	level4	#N/A	#N/A	#N/A	#N/A	5495670	5112062	5714961	6098610	6500351	5320628	5951694	6023089	5200551	5083696	6345996	6008403	27490671	9535205	19903385	6595451	15022230	17967408	23838968	12716541	22157857	18401684	2329284	1039917	278000000	38142489	59793374	36958093	71077012	22423537	13190287	31542832	10463440	6939934	11078743
0.711_254.9886	Brofoxine	C10 H10 Br N O2	254.989	0.711	#N/A	S28428	#N/A	#N/A	#N/A	level4	#N/A	#N/A	#N/A	#N/A	1200862	1056575	992504	1089297	1101630	1030738	1038694	1157945	1010194	971866	1217680	1099555	1282639	3871754	2915539	1825263	1804119	2517813	1536908	1107394	4355024	860628	193365	740003	28092299	5063077	17875536	1365280	9119621	1910981	2025003	3447901	1277815	1001224	1408243
0.712_129.0426	4-oxoproline	C5 H7 N O3	129.043	0.712	C01877	MReference-1268	#N/A	#N/A	99.2	level2	#N/A	#N/A	#N/A	map00330 Arginine and proline metabolism; map01100 Metabolic pathways;	66135173	69088859	67252340	72225683	78717792	71778581	69855365	68025625	76600302	69060960	67969564	70559895	73659270	127000000	84288023	57391781	66825632	98238787	57753461	48817299	142000000	36425853	11907070	43852384	1850000000	177000000	915000000	77175424	305000000	91714838	87471517	130000000	63916490	40683004	57373579
0.714_174.1006	N-acetylornithine	C7 H14 N2 O3	174.101	0.714	#N/A	MReference-513	#N/A	#N/A	59.5	level3	#N/A	#N/A	#N/A	#N/A	739060	651083	577464	679035	644089	651626	494701	787912	521478	604213	701018	748333	9638352	4639020	4276117	1805299	1047516	564741	1274993	1322716	2850874	3599890	753249	3709425	22195951	8475981	6366272	885681	1622955	1805258	850820	1971052	2002067	1152224	1162783
0.714_304.0942	Heraclenol	C16 H16 O6	304.094	0.714	#N/A	S290709	HMDB0030745	#N/A	#N/A	level4	Phenylpropanoids and polyketides	Coumarins and derivatives	Furanocoumarins	#N/A	130128	130127	130128	130128	130128	130128	130128	130128	130128	130128	130128	130128	508214	2452761	743573	189907	151809	6864653	353630	156377	1629150	122223	1099736	1158893	57680556	4007490	13116778	275647	6595389	629707	190973	471355	271031	213011	80096.1
0.715_272.0674	(±)-naringenin	C15 H12 O5	272.067	0.715	#N/A	S907	HMDB0128074	#N/A	#N/A	level4	Phenylpropanoids and polyketides	Flavonoids	Flavans	#N/A	556777	544786	545742	545554	559662	546385	536644	561569	566315	515124	553927	563962	890095	850856	3343907	994276	2547206	8530565	5558506	1043179	4410426	734786	1028312	1036236	3267862	3084555	2559465	16060107	2375168	25365656	8615085	15912995	10286236	6857561	1844473
0.717_125.1206	gamma-Coniceine	C8 H15 N	125.121	0.717	C10138	S390996	#N/A	#N/A	#N/A	level4	Alkaloids	Alkaloids derived by amination reactions	Acetate derived alkaloids	#N/A	289943	296675	292411	264650	458907	340217	337790	241115	374290	303144	302826	325755	96018.2	192869	204913	284391	86118.1	82025.6	65199.5	95990.6	73737.2	73746.2	96399.6	94040.5	318949	364556	258477	71188.6	183658	118774	100340	176342	96258.9	72457.2	66761.6
0.718_120.0423	D-(−)-threose	C4 H8 O4	120.042	0.718	#N/A	S388736	#N/A	#N/A	#N/A	level4	#N/A	#N/A	#N/A	#N/A	1807705	2259398	1544158	2580052	1966497	2050491	2146689	2071220	1917432	1960478	2005955	2059685	13591921	2310803	1843025	1769938	1907870	1254768	2750145	1630754	2390277	3168906	1046492	6866722	72428220	4837643	17362383	4300897	4698902	4392168	2473198	1958667	2035518	1224190	1690377
0.718_132.0899	Ornithine	C5 H12 N2 O2	132.09	0.718	C01602	MReference-531	#N/A	#N/A	82.6	level2	#N/A	#N/A	#N/A	NULL	14076028	14076028	14076029	14076028	14076028	14076028	14076028	14076028	14076028	14076028	14076028	14076028	15568680	32769974	22865397	8888373	20044202	6758719	11537101	5045356	45919652	32852984	1743249	45366309	1200000000	18627495	179000000	22357270	39382295	18283522	8550235	29087768	14270648	9511710	7710555
0.718_258.0617	Streptamine 4-phosphate	C6 H15 N2 O7 P	258.062	0.718	C03433	S389027	#N/A	#N/A	#N/A	level4	#N/A	#N/A	#N/A	NULL	145224	146164	139590	142523	145279	143887	143213	144853	144711	137158	144949	147904	239256	217704	185335	246544	223554	255137	182221	299186	207998	195076	276109	280724	769254	722681	1726979	197325	560717	4946801	260488	225241	247267	197622	175130
0.719_247.8973	cis-Chlorobenzene dihydrodiol	C6 H4 Cl4 O2	247.897	0.719	C18238	S7822217	#N/A	#N/A	#N/A	level4	#N/A	#N/A	#N/A	#N/A	411795	424074	458282	440501	476019	397837	433482	547386	440599	526082	397708	364521	216302	185523	269886	192095	177984	347596	946657	230924	597430	174554	215853	224794	654631	559262	515251	1270435	440036	5583095	622403	618642	767616	579920	321271
0.72_170.0128	4-chlorophenylacetic acid	C8 H7 Cl O2	170.013	0.72	C03077	S15093	#N/A	#N/A	#N/A	level4	#N/A	#N/A	#N/A	map00350 Tyrosine metabolism;	208198	245139	116233	234057	217988	197656	197206	197321	198783	205421	181310	206724	134825	117296	77500.3	110113	122057	126800	127270	123700	148053	130207	127641	319892	555485	336703	362957	2280883	269346	252462	147521	128796	143256	144899	102794
0.72_171.9516	2-bromophenol	C6 H5 Br O	171.952	0.72	C14841	S6974	HMDB0032059	#N/A	#N/A	level4	Benzenoids	Phenols	Halophenols	map00980 Metabolism of xenobiotics by cytochrome P450;	121000000	99929390	115000000	125000000	109000000	115000000	114000000	115000000	106000000	110000000	115000000	123000000	251000000	153000000	136000000	123000000	198000000	224000000	151000000	194000000	137000000	166000000	193000000	135000000	196000000	192000000	222000000	226000000	235000000	255000000	250000000	261000000	281000000	206000000	168000000
0.722_141.9759	Coenzyme m	C2 H6 O3 S2	141.976	0.722	C03576	S578	HMDB0003745	#N/A	#N/A	level4	Organic acids and derivatives	Organic sulfonic acids and derivatives	Organosulfonic acids and derivatives	map01100 Metabolic pathways; map01200 Carbon metabolism;	191746	214929	189059	222560	219457	191366	228049	221242	193134	201124	223211	195319	15411.6	7805.34	8014.91	6898.53	9568.08	11826.8	9495.81	10113.2	10052.8	9025.4	8314.97	7374.26	21593372	1838481	20856051	15236.8	15947740	19839.9	15378.2	13544.7	16178	10923.4	9609.11
0.722_175.0958	Dl-citrulline	C6 H13 N3 O3	175.096	0.722	#N/A	S810	#N/A	#N/A	#N/A	level4	#N/A	#N/A	#N/A	#N/A	25062640	25616865	26098431	25121013	29627393	25803409	29992528	27714909	31541389	14872368	34564455	28458304	42358936	55662484	66364925	27722117	17388375	56716329	72582466	54579535	69934699	12151073	9364273	17904166	2370000000	309000000	779000000	135000000	792000000	69913956	144000000	181000000	59492336	35729441	50453844
0.723_223.1209	Dl-cerulenin	C12 H17 N O3	223.121	0.723	#N/A	S4508994	#N/A	#N/A	#N/A	level4	#N/A	#N/A	#N/A	#N/A	1365149	1434116	1296644	1374215	1390153	1373761	1370235	1372204	1369593	1431418	1268355	1422954	576000000	393000000	128000000	56981966	18362618	58992093	91684385	12556474	76867051	83269482	18565760	131000000	53879641	2638403	91087423	230000000	12028965	144000000	107000000	113000000	60972566	23637278	12325902
0.723_405.7834	1,2,3,4,6,7,8-heptachlorodibenzofuran	C12 H Cl7 O	405.783	0.723	C18111	S35019	#N/A	#N/A	#N/A	level4	#N/A	#N/A	#N/A	#N/A	12802839	7067626	13408270	10492240	9962631	11084757	10422437	8993446	8550363	13477356	10880207	10183607	23977257	10204661	3769998	8171879	11032772	14912006	10013505	13874943	9814356	4411392	9941176	7549943	21668324	29336476	56397976	4813361	50986981	14200816	15641250	19322722	21627347	3632514	8955660
0.724_172.0849	Mfcd03547962	C7 H12 N2 O3	172.085	0.724	#N/A	S71432	#N/A	10.5	#N/A	level4	#N/A	#N/A	#N/A	#N/A	5449591	5023020	4848662	5943042	4682602	6338691	5153204	5549953	4884798	5577246	5320834	5105291	26569417	2527800	5723646	9771556	3800547	20262360	15734625	11241677	10971844	4813655	3804868	1675809	25153988	40093707	9942905	67942414	4716138	27802649	17400158	29245896	11903790	9587439	5666339
0.724_311.1217	N2-dimethylguanosine	C12 H17 N5 O5	311.122	0.724	#N/A	S83878	HMDB0004824	#N/A	#N/A	level4	Nucleosides, nucleotides, and analogues	Purine nucleosides	null	#N/A	720413	851436	704209	806848	702183	682600	806206	779644	792745	727572	804709	675487	690804	135833	535944	128142	171009	337783	4109909	326379	4911443	986176	261332	3888922	3733297	355692	2577255	8936035	1127815	3872800	1745937	751396	303970	199175	805450
0.725_342.1165	Melibiose	C12 H22 O11	342.116	0.725	C05402	BGI397	#N/A	96.6	95.2	level1	Carbohydrates	Oligosaccharides [Fig]	Disaccharides	map00052 Galactose metabolism; map01100 Metabolic pathways; map02010 ABC transporters;	1218304	1120104	1221902	1191153	1156534	1110808	1209230	1132727	1166836	1189955	1189151	1172517	82331.7	50824	45053	174232	217347	185965	55976.3	59379	59189.1	50624.5	49185.4	48149.6	207569	146215	462591	89458.6	156502	6353677	81766	84446.2	163687	61315.9	150217
0.727_196.0015	[6-(3-buten-1-yn-1-yl)-1,2-dithiin-3-yl]methanol	C9 H8 O S2	196.001	0.727	#N/A	S113368951	#N/A	#N/A	#N/A	level4	#N/A	#N/A	#N/A	#N/A	1347945	1878363	1561438	1678169	1487530	952422	1608601	1441491	1686615	1403010	1508702	1542026	1606854	5651687	3054679	1862050	1986894	2190467	975442	1274428	4798119	642974	277132	3482052	31966859	3138616	24814970	1010865	4104302	1504981	2754836	4104687	1799067	1262974	2440058
0.728_161.0066	Clomethiazole	C6 H8 Cl N S	161.007	0.728	#N/A	S10327	#N/A	#N/A	#N/A	level4	#N/A	#N/A	#N/A	#N/A	49874931	46167494	47129627	49074710	46118107	48254861	47736591	47064001	47253184	47647297	48495657	47723426	60247058	52070876	54625474	46168929	118000000	103000000	57665252	102000000	74376223	122000000	81025912	82050518	10228468	8988457	39893715	183000000	27488207	118000000	217000000	210000000	238000000	146000000	135000000
0.73_105.0427	L-serine	C3 H7 N O3	105.043	0.73	C00065	BGI378	HMDB0000187	86.8	82.1	level1	Peptides	Amino acids	Common amino acids [Fig]	map00260 Glycine, serine and threonine metabolism; map00270 Cysteine and methionine metabolism; map00600 Sphingolipid metabolism; map00630 Glyoxylate and dicarboxylate metabolism; map00920 Sulfur metabolism; map00970 Aminoacyl-tRNA biosynthesis; map01100 Metabolic pathways; map01200 Carbon metabolism; map01230 Biosynthesis of amino acids; map02010 ABC transporters; map04071 Sphingolipid signaling…	14017652	8374576	9977070	15871681	10266919	11097861	16027640	9966161	17817680	9479295	10416262	10753810	28283913	20980265	18287595	8151263	11423826	21910748	14782894	12564910	45997888	10360552	2558903	8858534	362000000	76157395	125000000	46871488	90403190	59737171	26100513	41942639	26435512	8696832	20467754
0.73_410.1038	Spirodiclofen	C21 H24 Cl2 O4	410.104	0.73	C18553	S154839	#N/A	#N/A	#N/A	level4	#N/A	#N/A	#N/A	NULL	388554	371909	394704	339699	392269	346141	441728	424272	363568	269596	397672	464434	379692	199815	196963	166383	245536	287189	243941	259131	258288	225920	213250	189268	902576	455597	912533	357785	677849	2275857	378627	349119	414659	263522	247453
0.731_164.0685	Α-l-fucopyranose	C6 H12 O5	164.069	0.731	C20835	S388645	HMDB0059624	#N/A	#N/A	level4	Organic oxygen compounds	Organooxygen compounds	Carbohydrates and carbohydrate conjugates	NULL	996869	764010	867938	1007326	778786	944716	845279	918830	886596	733922	976630	938393	2367494	833275	1046764	1100403	1124843	913093	5286941	964363	1409983	1602466	805128	4327400	18670378	1703871	2720395	1372957	1140256	4385809	1360716	1296608	1480413	1253653	1063052
0.732_302.0785	5,7,3'-Trihydroxy-4'-methoxyflavanone	C16 H14 O6	302.079	0.732	#N/A	S3467	HMDB0030746	#N/A	#N/A	level4	Phenylpropanoids and polyketides	Flavonoids	O-methylated flavonoids	#N/A	247166	243244	279524	244086	238239	239144	255013	232708	257751	242333	251645	253986	517651	273735	281696	242534	335668	4755830	1765509	355533	10884178	300135	292258	715474	1227256	880103	2879609	528953	929137	17104813	511914	449599	535479	378004	324344
0.732_652.0884	11,12,13,22-tetrahydroxy-21-(hydroxymethyl)-3,6,16-trioxo-19-[(3,4,5-trihydroxybenzoyl)oxy]-2,5,17,20-tetraoxatetracyclo[16.3.1.0~4,9~.0~10,15~]docosa-10,12,14-triene-8-carboxylic acid	C27 H24 O19	652.088	0.732	#N/A	S74886456	HMDB0036349	#N/A	#N/A	level4	Organosulfur compounds	Allyl sulfur compounds	null	#N/A	324615	307956	308483	308363	324344	325374	303014	316933	327300	306518	312382	318027	523714	494015	422176	561641	512404	546280	381468	589397	427834	414635	580842	585187	1846248	1743089	1557983	430483	1341553	661528	546686	473345	521164	415150	395812
0.734_127.1362	Coniine	C8 H17 N	127.136	0.734	C06523	S9591	HMDB0030285	#N/A	#N/A	level4	Alkaloids and derivatives	null	null	#N/A	1514798	1406929	1312657	1386893	1292431	1408786	1288574	1320904	1430398	1583496	1336423	1266944	292752	261769	200808	268172	3479795	4899297	703207	3108810	2646815	7241485	701247	312003	901585	787579	702107	233854	613117	382049	986218	2964326	3905782	4785720	3788560
0.735_260.0678	Khellin	C14 H12 O5	260.068	0.735	C09010	S3696	#N/A	#N/A	#N/A	level4	Polyketides	Pyrones	Chromones	#N/A	323172	318430	427515	320321	326448	321192	343444	315481	350548	329885	342621	345869	15266179	41133885	3253596	2095034	450498	25634756	446756	537122	472681	778064	10118064	6293454	7320392	120000000	117000000	715316	21775559	914538	696486	653275	728813	511743	440827
0.736_212.0321	5-carboxyvanillic acid	C9 H8 O6	212.032	0.736	C18338	S15630	#N/A	#N/A	#N/A	level4	#N/A	#N/A	#N/A	#N/A	324214	317151	317627	317438	325564	316954	310436	323949	325776	312258	318165	323847	511903	494704	433874	576480	525392	526251	388539	605602	437946	423549	596063	599895	1887985	1792511	1474592	440473	1376422	675326	557273	482410	531034	424607	403899
0.737_235.9909	5433281	C11 H6 Cl2 N2	235.991	0.737	C14268	S82824	#N/A	#N/A	#N/A	level4	#N/A	#N/A	#N/A	NULL	843985	882450	863322	811672	899481	854969	735339	864807	868371	906745	860780	810812	397622	5421784	539300	575986	353186	390372	1386085	459376	553448	310703	419167	6247192	1177058	967224	884248	1125325	781664	2924547	416179	361228	380343	303866	292750
0.739_307.0569	2'-deoxycytidine-5'-monophosphorate	C9 H14 N3 O7 P	307.057	0.739	C00239	S13343	HMDB0001202	#N/A	#N/A	level4	Nucleosides, nucleotides, and analogues	Pyrimidine nucleotides	Pyrimidine deoxyribonucleotides	map00240 Pyrimidine metabolism; map01100 Metabolic pathways;	308987	302245	284869	288108	310231	301914	281088	298984	309967	281543	299549	308057	487045	471373	358287	549086	500341	501415	369924	576922	416950	403105	567719	544520	1797409	1413000	1403321	419327	1077944	642664	530193	458953	505195	404195	358796
0.74_158.0692	Oxiracetam	C6 H10 N2 O3	158.069	0.74	#N/A	S4465	#N/A	#N/A	#N/A	level4	#N/A	#N/A	#N/A	#N/A	11257724	11257724	11257724	11257724	11257724	11257724	11257724	11257724	11257724	11257724	11257724	11257724	19528077	25077739	31119633	21630400	16169056	21439292	35227536	41256114	23869174	9426774	6299132	6739964	1020000000	211000000	322000000	72522188	551000000	25170962	44505724	111000000	31473905	20379131	19135315
0.741_188.1162	N2-acetyl-l-lysine	C8 H16 N2 O3	188.116	0.741	C12989	BGI409	HMDB0000446	10.6	#N/A	level3	Organic acids and derivatives	Carboxylic acids and derivatives	Amino acids, peptides, and analogues	NULL	1368531	1443877	1181338	1326690	1380254	1450756	1277265	1053963	1535386	1254887	1371626	1412841	6561968	11086249	3922398	4505779	1066066	1279097	4910216	3328900	2817021	7813944	1877173	2126904	45752436	13561089	8223350	5067583	671571	1216779	2352869	3551351	1402750	1381971	1183198
0.743_273.0566	Carprofen	C15 H12 Cl N O2	273.057	0.743	C18364	S2483	HMDB0014959	#N/A	#N/A	level4	Organoheterocyclic compounds	Indoles and derivatives	Carbazoles	NULL	1026356	976079	1020057	1015645	1000688	1007907	1008101	1009456	1005240	1013189	989960	1021218	771480	758247	1069168	940852	280411	966085	2938994	705921	4159685	1596975	459997	4320940	423040	298224	342543	2662669	191840	2403273	2075646	1445332	845426	887189	1816511
0.743_311.0125	4'-Hydroxydiclofenac	C14 H11 Cl2 N O3	311.012	0.743	#N/A	S104192	HMDB0013974	#N/A	#N/A	level4	Benzenoids	Benzene and substituted derivatives	Halobenzenes	#N/A	414000	392979	354310	508661	363398	403924	520855	375915	415686	371157	301750	573931	3595618	2990835	752990	1408506	397329	382930	856527	671228	1085206	1606890	184405	2954300	14330420	2240915	5030589	1387772	1501951	647122	426964	733739	362927	229176	512249
0.747_312.0674	Lonazolac	C17 H13 Cl N2 O2	312.067	0.747	#N/A	S61957	#N/A	#N/A	#N/A	level4	#N/A	#N/A	#N/A	#N/A	270636	474059	278593	245365	267168	353054	293853	329473	338252	305295	294903	276732	1721976	2873226	989747	889251	329004	401093	585026	436311	1483913	521238	421340	1292501	34011961	911390	10829569	366411	737916	576405	438485	1040602	481062	318100	335664
0.747_346.1206	9-(3,4-dimethoxyphenyl)-2-methoxy-1h-phenalen-1-one	C22 H18 O4	346.121	0.747	#N/A	S30777060	HMDB0034692	#N/A	#N/A	level4	Benzenoids	Naphthalenes	Phenylnaphthalenes	#N/A	213718	227628	214679	200554	238180	217603	208429	219985	218484	215440	228483	211214	368756	351555	277921	399842	330318	366881	301807	416086	347425	296722	417330	414974	1165023	840878	848053	362693	571789	519682	360447	343964	342041	297172	276300
0.747_483.9696	Uridine 5'-triphosphate	C9 H15 N2 O15 P3	483.97	0.747	C00075	S5903	HMDB0000285	#N/A	#N/A	level4	Nucleosides, nucleotides, and analogues	Pyrimidine nucleotides	Pyrimidine ribonucleotides	map00240 Pyrimidine metabolism; map01100 Metabolic pathways; map04080 Neuroactive ligand-receptor interaction;	172442	153416	253804	129551	155228	167550	187817	152365	181756	137959	188292	179606	117250	95930.3	83025.7	88661.2	82625.7	106037	1013143	116126	1671595	140405	198499	281129	280207	114574	254349	1400578	102473	2398601	1087540	111499	112870	1520218	1962438
0.749_220.1059	N-acetyl-beta-d-glucosaminylamine	C8 H16 N2 O5	220.106	0.749	C01239	S388560	HMDB0001104	#N/A	#N/A	level4	Organic oxygen compounds	Organooxygen compounds	Carbohydrates and carbohydrate conjugates	NULL	403532	380047	449978	404634	418859	441911	369028	429976	483168	409863	349392	427072	373286	201839	198362	164970	218589	289924	213886	246927	247840	212070	213866	189246	4770598	405801	800232	338536	651150	18764970	365885	343268	407466	248870	223106
0.75_534.1744	Delamanid	C25 H25 F3 N4 O6	534.174	0.75	#N/A	S4981055	#N/A	#N/A	#N/A	level4	#N/A	#N/A	#N/A	#N/A	201302	203541	211001	197150	202903	188595	203908	201757	201997	189892	217998	198678	362575	370202	272990	334555	305108	312954	741219	359278	341419	260228	361765	405588	939533	602512	701062	357654	559449	526531	372589	356568	355581	498298	281533
0.754_117.079	5-aminovaleric acid	C5 H11 N O2	117.079	0.754	C00431	MReference-251	HMDB0003355	#N/A	95.5	level2	Organic acids and derivatives	Carboxylic acids and derivatives	Amino acids, peptides, and analogues	map00310 Lysine degradation; map00330 Arginine and proline metabolism; map01100 Metabolic pathways;	48288608	50204234	34175120	37217550	40408992	44860897	39820035	43388818	41666086	55676617	34480795	39148334	139000000	118000000	97788513	66812884	58626388	37726648	90091785	42276195	62616645	62940101	14497044	180000000	1400000000	178000000	385000000	44664846	192000000	44162794	22671992	35874299	17609953	21127124	30029722
0.754_258.0522	Demeton	C8 H19 O3 P S2	258.052	0.754	C18978	S23115	#N/A	#N/A	#N/A	level4	#N/A	#N/A	#N/A	NULL	357969	350882	346514	349364	345328	346750	352463	333571	363639	339322	351829	354565	4109313	1416820	391866	330695	486114	9356500	1216354	515597	5531578	428560	555830	785477	1769339	905734	5742197	696194	1909229	3367454	687888	814851	746600	510082	459710
0.754_381.0077	5-carboxymeloxicam	C14 H11 N3 O6 S2	381.008	0.754	#N/A	S21896619	HMDB0060779	#N/A	#N/A	level4	Organoheterocyclic compounds	Benzothiazines	null	#N/A	447126	439398	431368	439645	446845	424186	448618	408309	453680	427495	444129	448470	991303	490946	501920	429364	634105	743264	581517	720124	614641	541582	551698	455570	2154806	1279137	2118061	928502	1746480	1182682	901830	846100	944194	769117	570195
0.756_324.031	Chlorobenzilate	C16 H14 Cl2 O3	324.031	0.756	C14574	S10085	#N/A	#N/A	#N/A	level4	#N/A	#N/A	#N/A	NULL	890135	862164	821604	795827	781425	932103	819710	680194	862505	794451	928615	854635	1132022	5310124	3160084	1740842	1287228	2923571	678017	554700	5517577	431396	162808	450839	45486153	465230	18460570	1236690	772945	972450	1587899	3918381	1074067	608605	994172
0.757_225.0378	(e)-furazolidone	C8 H7 N3 O5	225.038	0.757	C07999	S4481255	HMDB0014752	#N/A	#N/A	level4	Organoheterocyclic compounds	Furans	Nitrofurans	NULL	11964388	8475768	9256759	9815166	11658984	10159056	10039290	10092809	11811017	10942217	8855322	9588076	24490248	30938542	12927569	17839832	9452671	9802872	17762035	21898387	21238508	22497563	6119927	40848364	232000000	16712338	162000000	15007836	6369234	6896457	24728378	13663974	7694772	4368390	7729914
0.759_183.9716	Isoflurane	C3 H2 Cl F5 O	183.972	0.759	C07518	S3631	HMDB0014891	#N/A	#N/A	level4	Organohalogen compounds	Organofluorides	null	NULL	66484.8	68096.1	62462.4	64965.1	77319.1	67149.9	66361.4	66371.6	68861.4	64991.9	66929.5	69963.2	118610	107648	87952.9	98853.7	101142	104840	99704.5	105443	119908	170850	102786	156727	241653	93171.1	188082	133667	101864	191817	144411	130355	125326	95936.7	96403.5
0.76_213.0663	Tolfamide	C8 H12 N3 O2 P	213.066	0.76	#N/A	S2342338	#N/A	#N/A	#N/A	level4	#N/A	#N/A	#N/A	#N/A	221416	224782	223610	219560	226961	221128	222692	224042	225244	214575	227105	225117	977850	1583094	305516	393321	357150	699212	325061	417392	351846	287706	604469	430912	1064910	14570189	10532494	403731	573156	571309	417863	388320	400967	309900	300552
0.763_126.0655	Melamine	C3 H6 N6	126.066	0.763	C08737	S7667	HMDB0041922	#N/A	#N/A	level4	Organoheterocyclic compounds	Triazines	1,3,5-triazines	#N/A	87123.9	89152.1	81698.3	84886.4	87362.5	85323	81260.9	78875.4	96062	75391.6	98770.9	81015.3	317632	140066	113118	124782	125511	136153	120965	135226	145054	107503	129309	150792	1421067	120740	386661	167972	127712	730427	168048	151522	234769	114815	112920
0.763_248.0407	Fludioxonil	C12 H6 F2 N2 O2	248.041	0.763	C18462	S77916	#N/A	#N/A	#N/A	level4	#N/A	#N/A	#N/A	NULL	251319	251319	251319	251319	251319	251319	251319	251319	251319	251319	251319	251319	528891	287452	285350	241426	321816	413111	318462	356402	556634	307106	313485	278890	1336883	566888	1203688	507765	997183	10108047	511904	475784	562770	374911	330152
0.764_288.1119	Apaziquone	C15 H16 N2 O4	288.112	0.764	#N/A	S4710342	#N/A	#N/A	#N/A	level4	#N/A	#N/A	#N/A	#N/A	191432	194276	183223	193083	183924	185607	191583	180707	193924	188877	187172	190398	374584	223588	213607	193787	256424	319364	233111	281029	288404	231228	231059	216756	15191867	425282	881471	354968	728893	525174	402474	376243	445004	287576	249803
0.764_421.7805	1,2,3,4,6,7,8-heptachlorooxanthrene	C12 H Cl7 O2	421.781	0.764	C18103	S34207	#N/A	#N/A	#N/A	level4	#N/A	#N/A	#N/A	#N/A	2060174	2058563	2013223	2099048	2040108	2054035	2054039	2054044	2054250	2052522	2055542	2053817	6769951	2940456	3763710	3402614	5591139	4337329	3099354	8412341	1805322	3790513	5178417	2265770	274746	147582	230485	2601820	143768	3988994	5338000	6122100	7122014	4454350	3084919
0.766_484.0574	Alpha,beta-dihydroxyethyl-tpp	C14 H22 N4 O9 P2 S	484.057	0.766	#N/A	S552193	#N/A	#N/A	#N/A	level4	#N/A	#N/A	#N/A	#N/A	125737	128829	125216	122979	126728	125625	126862	121782	127593	122326	124877	130704	223105	203700	165599	184291	186978	204348	182942	202691	219910	167318	191286	235373	443044	176050	346346	255945	189240	358360	268168	242341	233261	192102	192227
0.771_406.1431	5-hydroxy-4-(4-hydroxyphenyl)-6-isobutyryl-8,8-dimethyl-2h,8h-pyrano[2,3-f]chromen-2-one	C24 H22 O6	406.143	0.771	#N/A	S74851863	HMDB0126084	#N/A	#N/A	level4	Phenylpropanoids and polyketides	Neoflavonoids	Prenylated neoflavonoids	#N/A	413789	387702	386289	403435	398644	393096	397199	381744	415656	377737	402116	405231	869117	3632890	451515	380517	558684	740234	548085	593942	578943	490181	487323	430051	2007481	16420873	12852852	797795	1547647	1094333	786260	721723	853347	584183	525537
0.773_376.0624	2,3,4-trihydroxy-6-methoxy-6-oxo-5-[(3,4,5-trihydroxybenzoyl)oxy]hexanoic acid (non-preferred name)	C14 H16 O12	376.062	0.773	#N/A	S35014323	HMDB0036933	#N/A	#N/A	level4	Organic oxygen compounds	Organooxygen compounds	Carbohydrates and carbohydrate conjugates	#N/A	272951	261658	278909	270896	268178	270416	270394	270714	270267	266590	277568	267370	486013	1077542	501679	401684	376751	433778	533746	478081	431525	621592	440867	456704	12601196	674280	5529314	365554	544451	629559	1253921	494950	506074	272032	353877
0.774_149.0512	L-methionine	C5 H11 N O2 S	149.051	0.774	C00073	BGI369	HMDB0000696	4.3	#N/A	level3	Peptides	Amino acids	Common amino acids [Fig]	map00270 Cysteine and methionine metabolism; map00970 Aminoacyl-tRNA biosynthesis; map01100 Metabolic pathways; map01210 2-Oxocarboxylic acid metabolism; map01230 Biosynthesis of amino acids; map01523 Antifolate resistance; map04974 Protein digestion and absorption; map04978 Mineral absorption; map05230 Central carbon metabolism in cancer;	3599227	4035478	3161415	3659701	4245832	3968707	3589348	3538722	4228705	2659743	4547667	3936967	48853486	16963757	5437272	18727240	602567	403975	10337678	1547621	3172051	18930388	651416	70697626	92570445	724726	19254948	23077421	2722479	1459129	1169395	1039712	762650	555655	770648
0.774_250.0565	10-bromodecanoic acid	C10 H19 Br O2	250.056	0.774	#N/A	S125903	#N/A	#N/A	#N/A	level4	#N/A	#N/A	#N/A	#N/A	3974229	3758454	3729582	6066778	5214826	2643650	4076939	4413443	4347002	3353547	4475215	4855716	13029660	8459861	3696502	3114744	1541596	6656938	5217026	3302385	17388580	4728610	384096	13094006	51589827	5090690	22322749	7331686	4367345	81827195	7176678	10156923	3602705	2928429	5934372
0.779_90.0318	Dl-lactic acid	C3 H6 O3	90.0318	0.779	C01432	S592	HMDB0144295	#N/A	#N/A	level4	Organic acids and derivatives	Hydroxy acids and derivatives	Alpha hydroxy acids and derivatives	NULL	136000000	136000000	136000000	136000000	136000000	136000000	136000000	136000000	136000000	136000000	136000000	136000000	12917174	869000000	1010000000	4624061	83629.1	12000000000	631000000	329000000	848000000	71397510	5826438	1474568	74706705	3260000000	14415668	3070000000	1878742	295000000	122000000	596000000	1910000000	1420000000	2470026
0.796_95.0373	2-pyridone	C5 H5 N O	95.0373	0.796	C02502	S8537	HMDB0013751	#N/A	#N/A	level4	Organoheterocyclic compounds	Pyridines and derivatives	Hydropyridines	NULL	206637	204545	278308	154591	89891.3	178249	152208	206674	199452	154686	162811	191530	2904404	9384958	3951770	153434	849144	169168	226287	731838	191385	502588	255102	141300	1290065	131876	272236	231016	262421	267613	286055	467462	430583	706423	622787
0.798_99.0321	Succinimide	C4 H5 N O2	99.0321	0.798	C07273	S10955	HMDB0240653	34.8	#N/A	level4	Organoheterocyclic compounds	Pyrrolidines	Pyrrolidones	NULL	4093562	3771956	2611492	2690060	4392684	4652201	2863367	3505208	3818147	3218992	5930449	2196762	7589781	2673479	3301971	3007849	4039321	6815241	4887675	7905417	4060581	8003748	6816267	5201591	3952830	6354296	27941949	24788015	15101818	6352687	17292871	13886887	15557321	8329892	17050321
0.808_97.977	Phosphoric acid	H3 O4 P	97.977	0.808	C00009	S979	HMDB0001429	#N/A	#N/A	level4	Homogeneous non-metal compounds	Non-metal oxoanionic compounds	Non-metal phosphates	map00190 Oxidative phosphorylation; map02010 ABC transporters; map04928 Parathyroid hormone synthesis, secretion and action; map04978 Mineral absorption; map05012 Parkinson disease;	95517576	113000000	149000000	186000000	157000000	118000000	146000000	151000000	132000000	147000000	94513074	161000000	845000000	185000000	219000000	94510339	200000000	174000000	181000000	262000000	168000000	216000000	431000000	133000000	32424399	3427177	2963772	505000000	675716	507000000	255000000	387000000	270000000	263000000	190000000
0.809_89.0478	D-alanine	C3 H7 N O2	89.0478	0.809	C00133	BGI207	#N/A	15.4	#N/A	level3	#N/A	#N/A	#N/A	#N/A	9874263	9996395	9375689	10866487	10905187	10099354	10181291	9707643	10781832	9278547	11306588	9688576	41445812	17450053	10888836	10124719	5719616	14795933	10109582	4714300	45967752	17314613	701374	29882679	59848334	7216574	61028542	24534966	27895954	20942323	11820176	35648185	9265391	6203406	12189381
0.825_112.0274	Uracil	C4 H4 N2 O2	112.027	0.825	C00106	MReference-2531	HMDB0000300	#N/A	96.8	level1	Organoheterocyclic compounds	Diazines	Pyrimidines and pyrimidine derivatives	map00240 Pyrimidine metabolism; map00410 beta-Alanine metabolism; map00770 Pantothenate and CoA biosynthesis; map01100 Metabolic pathways;	1271231	1207548	1896247	1017433	1382175	1325690	1326798	1324725	1320363	1320474	1374436	1289147	17897796	1096718	1422093	845046	923460	892272	1523760	1183345	1384503	7630380	770942	4403858	4015869	7158057	8374499	912706	430338	3311549	3755418	1621224	4414716	2917702	3081849
0.825_135.0547	Adenine	C5 H5 N5	135.055	0.825	C00147	S185	HMDB0000034	#N/A	#N/A	level4	Organoheterocyclic compounds	Imidazopyrimidines	Purines and purine derivatives	map00230 Purine metabolism; map01100 Metabolic pathways;	217108	217238	235983	249489	195233	226704	223548	215986	232124	204564	258508	204744	9338173	2556698	1210476	119518	179671	346369	543696	125911	547998	10033374	651886	14383726	1639983	1158561	1504824	351095	739328	2100249	289588	341145	259749	515848	642480
0.827_113.0478	Glutarimide	C5 H7 N O2	113.048	0.827	C07275	S63891	#N/A	43.6	#N/A	level4	#N/A	#N/A	#N/A	NULL	3968665	4512571	3786381	6971237	4300877	3689408	5547434	3666529	4120586	5188163	4522237	4470457	6065804	11087410	7829693	4799049	639689	2707001	2132410	1572422	3784567	1311675	517280	21313690	235000000	3181465	139000000	5261461	28470774	6058545	2013950	1266536	3101376	2056194	1610448
0.828_140.0586	Gaboxadol	C6 H8 N2 O2	140.059	0.828	C13693	S3330	#N/A	#N/A	#N/A	level4	#N/A	#N/A	#N/A	NULL	4456612	5301635	5112838	3572126	6416240	4575131	4700436	4537024	6644518	4913962	4600358	4046125	14853137	102000000	45085183	25022516	29446225	35076801	13694515	27292861	48233498	9367385	4314277	19209967	292000000	21875939	183000000	9363854	48003586	20429018	35968785	53672443	42280324	19702519	23806165
0.834_151.0495	Guanine	C5 H5 N5 O	151.049	0.834	C00242	MReference-436	HMDB0000132	#N/A	95.3	level1	Organoheterocyclic compounds	Imidazopyrimidines	Purines and purine derivatives	map00230 Purine metabolism; map01100 Metabolic pathways;	207857	137330	230194	222532	153000	217696	196504	174803	221251	178808	182275	186998	48063670	44141.9	38287.2	38907	45992.7	41493.6	37872.1	52783.3	48842.2	169482	35788.6	45414.9	284879	178626	111533	115942	52418.1	510648	57216.2	60710.6	59923.5	46038.1	35969.7
0.858_114.0791	N-Nitrosopiperidine	C5 H10 N2 O	114.079	0.858	C19284	MReference-3370	#N/A	#N/A	55.9	level3	#N/A	#N/A	#N/A	NULL	1282147	979270	1691209	1078228	1160419	1508517	1503268	1008717	1514344	1162406	1198059	1250887	756380	9683525	7498684	4815575	1929621	1722739	470688	1321241	3726893	2078914	385838	3907492	22340835	1774804	9013965	315123	4087892	1772787	790288	1505133	820224	439152	2968983
0.867_78.014	Dimethyl sulfoxide	C2 H6 O S	78.014	0.867	C11143	S659	HMDB0002151	#N/A	#N/A	level4	Organosulfur compounds	Sulfoxides	null	map00920 Sulfur metabolism; map01100 Metabolic pathways;	2955596	2955596	2955596	2955596	2955596	2955596	2955596	2955596	2955596	2955596	2955596	2955596	11228077	2837836	1445531	6012574	4571412	3343518	3602138	8768125	2126174	6583298	2997212	2329618	22358325	3658763	29554508	5082514	409031	4354494	10004352	9018100	19896527	2602758	3304905
0.875_175.9634	Medronic acid	C H6 O6 P2	175.963	0.875	#N/A	S15308	#N/A	#N/A	#N/A	level4	#N/A	#N/A	#N/A	#N/A	1500244	1715575	2278016	1739287	1435058	1720495	1717130	1712897	1686618	1594569	2109741	1512151	2158074	3954355	5409703	3710115	1606648	3562013	2204603	5709569	2660135	5429163	1806735	6355004	232000000	159000000	868000000	2606833	351000000	13883343	3473027	2268759	7960222	2411767	3415213
0.876_382.0595	Ritolukast	C17 H13 F3 N2 O3 S	382.06	0.876	#N/A	S54572	#N/A	#N/A	#N/A	level4	#N/A	#N/A	#N/A	#N/A	44724.1	52785.2	47694.1	47899.6	49634.4	48483	48563.1	48412.9	48310.9	43894.9	51866.6	49790.7	3383.63	2416.82	1662.92	1677.35	2519.87	2546.64	2346.79	2635.92	3169.7	2367.62	2208.6	2459.09	7541.81	1967.46	6713.46	3805.9	3971.95	6854.62	3541.33	3298.66	3868.12	2545.72	2375.52
0.888_209.1529	Ethirimol	C11 H19 N3 O	209.153	0.888	C18828	S29820	#N/A	#N/A	#N/A	level4	#N/A	#N/A	#N/A	NULL	540160	488024	574091	564218	499953	549186	517373	561188	514839	561445	507837	538085	62281.9	42367.4	40068.3	26578.7	2411098	482636	80951.2	58073.8	408793	85727.7	474175	366656	128862	32200.4	96730.6	59614.7	48479.3	71966.5	376860	338160	58814.6	1090150	1646396
0.89_315.076	Fotemustine	C9 H19 Cl N3 O5 P	315.076	0.89	#N/A	S94600	#N/A	#N/A	#N/A	level4	#N/A	#N/A	#N/A	#N/A	5941175	6214460	6832119	5436303	5870655	7405048	5807879	6893159	6623065	6170746	6973321	4902250	181000000	267425	41511249	3573189	143395	26251732	3080983	609698	125146	1907851	1918000	965985	275730	61322.3	201605	43655142	94788.5	109000000	21688997	31861538	35770821	3177744	106797
0.9_314.0726	Valdecoxib	C16 H14 N2 O3 S	314.073	0.9	C21552	S106796	HMDB0005033	#N/A	#N/A	level4	Benzenoids	Benzene and substituted derivatives	Benzenesulfonamides	NULL	72048354	72048353	72048354	72048353	72048354	72048354	72048354	72048354	72048354	72048353	72048354	72048353	1990000000	25953863	351000000	36690791	3961197	276000000	40958386	4560358	1455536	1700305	5049801	10807511	634296	129529	454239	773000000	184156	1180000000	406000000	374000000	354000000	42712688	791901
0.906_86.0481	N-nitrosomethylvinylamine	C3 H6 N2 O	86.0481	0.906	C19282	S19475	#N/A	#N/A	#N/A	level4	#N/A	#N/A	#N/A	NULL	503509	514756	449879	501648	654935	473900	502436	519976	475726	445756	652529	496082	4607.07	4481.85	2957.26	2040.6	2566.75	3100.62	2543.8	2921.98	2446.3	9793.8	6069.04	182435	40826091	53095	15611723	1007049	33953385	103711	9588.16	10300.1	3062.68	10971.5	7632.85
0.91_456.0138	5-acetamido-2-[(e)-2-{4-[(e)-(sulfanylmethylene)amino]-2-sulfophenyl}vinyl]benzenesulfonic acid	C17 H16 N2 O7 S3	456.014	0.91	#N/A	S58163700	#N/A	#N/A	#N/A	level4	#N/A	#N/A	#N/A	#N/A	1110707	1240650	1374682	1138594	1193163	1474789	1230421	1175932	1306348	1157162	1305988	1181988	8819554	102682	3983098	815597	145034	3745362	312252	141417	85500.1	207183	349437	104493	330320	69608.4	257943	10700936	115861	13820725	4381339	5003619	5151254	72625.8	157884
0.912_129.0905	(2s)-2-piperazinecarboxamide	C5 H11 N3 O	129.09	0.912	C19782	S5373018	#N/A	#N/A	#N/A	level4	#N/A	#N/A	#N/A	NULL	334847	324295	358717	312422	341201	333936	333925	333963	333638	332892	337597	331600	3252228	1502325	775470	1372420	1086242	1314266	425874	603898	298487	140668	499456	67325.4	1278882	970466	545885	613242	276813	2024649	736029	351933	581840	472290	929734
0.94_102.0252	Ethylene thiourea	C3 H6 N2 S	102.025	0.94	C14398	S2005851	#N/A	#N/A	#N/A	level4	#N/A	#N/A	#N/A	NULL	370286	215943	349573	258828	347272	314085	290016	325544	267505	275368	381119	283498	4388.66	2341.69	2373.98	11042	2919.32	2517.36	9352.86	1941.68	1951.54	7887.19	7525.22	2309983	87652.9	1952.68	23806.8	4749641	15675.3	15648.9	2840.14	5105.26	2880.33	6924.64	1437.2
0.94_202.0348	5-hydroxy-2-oxo-4-ureido-2,5-dihydro-1h-imidazole-5-carboxylic acid	C5 H6 N4 O5	202.035	0.94	C12248	S391844	HMDB0059663	#N/A	#N/A	level4	Organic acids and derivatives	Carboxylic acids and derivatives	Amino acids, peptides, and analogues	map00230 Purine metabolism; map01100 Metabolic pathways;	155623	166727	170001	172430	169119	165774	173095	187023	149551	170637	130081	212872	14071.2	7126.64	6860.93	4525.06	7692.82	7010.53	4406.1	5752.34	6414.43	5253.45	3816.86	504795	23693.3	5455.14	18495.7	2332234	8540.94	378639	9057.97	10204.5	9253.4	4667.06	5013.32
0.943_168.0284	Uric acid	C5 H4 N4 O3	168.028	0.943	C00366	S1142	HMDB0000289	#N/A	#N/A	level4	Organoheterocyclic compounds	Imidazopyrimidines	Purines and purine derivatives	map00230 Purine metabolism; map01100 Metabolic pathways; map04976 Bile secretion;	2009330	1851665	2064538	1914239	2094584	1970897	1944681	2005168	1963451	2015469	2130832	1824482	3017370	3355249	3108252	1831005	517404	382861	3493690	1424891	6449189	2918290	1626750	18486295	14736835	6787650	7103129	5547895	1047338	4701400	1168842	1244117	374190	504961	1106904
0.958_117.0427	N-acetylglycine	C4 H7 N O3	117.043	0.958	#N/A	BGI416	#N/A	12.1	#N/A	level3	#N/A	#N/A	#N/A	#N/A	84467933	84467940	84467928	84467941	84467932	84467935	84467935	84467935	84467935	84467936	84467931	84467937	102000000	84662857	103000000	78828237	72223778	235000000	90026212	160000000	108000000	221000000	123000000	103000000	102000000	153000000	367000000	363000000	191000000	262000000	338000000	511000000	430000000	293000000	139000000
0.958_145.074	2-morpholinoacetic acid	C6 H11 N O3	145.074	0.958	#N/A	S388152	HMDB0061156	#N/A	#N/A	level4	Organic acids and derivatives	Carboxylic acids and derivatives	Amino acids, peptides, and analogues	#N/A	276263	336795	370616	263911	277942	261384	315430	260525	273790	332275	383377	242150	1326245	5217098	1954407	233843	703446	245661	369288	700117	380681	409126	356117	500303	1220269	383224	1087704	43765.7	633591	582848	269542	209898	550570	413580	382032
0.974_236.0272	Isosorbide dinitrate	C6 H8 N2 O8	236.027	0.974	C07456	S6619	HMDB0015021	#N/A	#N/A	level4	Organoheterocyclic compounds	Furofurans	Isosorbides	NULL	230246	260711	207903	212693	196189	229652	216604	229275	212214	205840	235545	230578	106065	382861	159065	776577	3484754	213416	406756	206866	488300	591951	244366	750799	89310.2	23585.2	59994.4	35911.3	64270.4	95018.5	300243	326087	296664	238134	435589
0.977_123.0321	Nicotinic acid	C6 H5 N O2	123.032	0.977	C00253	MReference-519	HMDB0001488	#N/A	92.3	level2	Organoheterocyclic compounds	Pyridines and derivatives	Pyridinecarboxylic acids and derivatives	map00760 Nicotinate and nicotinamide metabolism; map01100 Metabolic pathways; map05133 Pertussis;	1748271	1353946	1603816	1225178	1650058	1494974	1551923	1511252	1430110	1561011	1559989	1457495	6827682	3304974	3808248	816696	405534	1613304	622839	714046	432021	608493	1480633	15200692	61103127	2080347	31930891	846878	6574500	695772	727589	919661	1839414	1290063	556409
0.988_330.0378	Cimp	C10 H11 N4 O7 P	330.038	0.988	C00943	S18004	#N/A	#N/A	#N/A	level4	Nucleic acids	Cyclic nucleotides [Fig]	3',5'-Cyclic nuclcleotides	NULL	5491428	5725170	5367823	3704435	4721446	5555706	4847553	5451935	5185981	5571486	4397120	4886515	7910217	5921653	9366695	8615337	4766657	5399821	6237577	5250553	8376053	4754547	4710364	252245	322006	884183	1075037	6093390	229443	17146807	12409523	9229159	15238105	3320262	6650211
0.992_74.0369	.	C3 H6 O2	74.0369	0.992	C00163	S1005	HMDB0000237	#N/A	#N/A	level4	Organic acids and derivatives	Carboxylic acids and derivatives	Carboxylic acids	map00640 Propanoate metabolism; map00760 Nicotinate and nicotinamide metabolism; map01100 Metabolic pathways; map04973 Carbohydrate digestion and absorption; map04974 Protein digestion and absorption;	38913782	37988901	45171319	38181415	41391428	39506553	39703912	37399119	42311766	35598529	41246616	43240793	68997569	57572657	48432778	53094207	57053389	59141101	49448395	66631262	46936999	47319810	67283788	61663591	1643021	30948689	12379969	63368518	12815207	63230517	83915212	70955210	83490412	55577372	51063395
0.995_116.0473	Levulinic acid	C5 H8 O3	116.047	0.995	#N/A	MReference-6566	HMDB0000720	#N/A	92.2	level2	Organic acids and derivatives	Keto acids and derivatives	Gamma-keto acids and derivatives	#N/A	1085336	1072817	987982	1120591	963368	1041687	1086509	1079013	996212	1112731	1000404	1054048	136040	9453631	410759	77644.2	105992	98970.8	292010	64253.3	328204	49772.6	164614	26486172	304960	8003135	1685867	523664	356620	429669	266550	128439	492334	305735	130850
0.999_101.1205	Triethylamine	C6 H15 N	101.121	0.999	C14691	S8158	HMDB0032539	#N/A	#N/A	level4	Organic nitrogen compounds	Organonitrogen compounds	Amines	NULL	4106285	4672899	4497257	5244405	3817347	3974023	4607015	4044655	4326548	4093890	4656814	4674799	10408762	16430125	7993755	4672850	3133826	1144938	4478800	5598427	3390318	4982173	3406157	1038258	9353188	1557861	13147105	3090047	1042159	11920178	4526765	4461980	12398258	2504612	2752296
1_246.1328	(+)-allo-octopine	C9 H18 N4 O4	246.133	1	C06655	S393816	#N/A	#N/A	#N/A	level4	#N/A	#N/A	#N/A	map01100 Metabolic pathways;	4061560	3201739	4165616	3706635	3886499	3647610	3852403	3816215	3745384	3394704	4246157	3724865	3287465	7237432	88463629	9643206	3201062	61772677	22413949	7520944	27796741	3718902	7229660	106856	1543946	3240785	4928370	105000000	4377019	46267332	10214154	34997598	22904781	8579688	13137046
1.004_147.0355	3-thiomorpholinecarboxylic acid	C5 H9 N O2 S	147.036	1.004	C03901	S389150	HMDB0059611	#N/A	#N/A	level4	Organic acids and derivatives	Carboxylic acids and derivatives	Amino acids, peptides, and analogues	NULL	33308124	30607964	31446095	30080534	35662861	33602444	28682544	34463955	33583291	33090909	32918205	29222593	491000000	58878751	51041596	43454616	6153737	20776488	66232048	48585115	32360409	39711459	21823374	26814175	397000000	190000000	256000000	33725014	45001108	31893112	20444831	31545308	12492226	6052069	8203648
1.005_122.048	Nicotinamide	C6 H6 N2 O	122.048	1.005	C00153	MReference-517	HMDB0001406	#N/A	90.2	level1	Organoheterocyclic compounds	Pyridines and derivatives	Pyridinecarboxylic acids and derivatives	map00760 Nicotinate and nicotinamide metabolism; map01100 Metabolic pathways; map04977 Vitamin digestion and absorption;	9733759	9734189	9771770	9689140	9756813	9737044	9737070	9736918	9738370	9736888	9730951	9742276	17468474	16203913	9194623	7531199	1840552	6214105	5276248	9360543	7518624	8033872	10635682	15121049	46820545	13663460	162000000	4926756	35362558	5080132	3139645	3828177	3087065	61733472	3998568
1.013_165.0461	L-methionine sulfoxide	C5 H11 N O3 S	165.046	1.013	C02989	MReference-2246	HMDB0002005	#N/A	90.3	level2	Organic acids and derivatives	Carboxylic acids and derivatives	Amino acids, peptides, and analogues	map00270 Cysteine and methionine metabolism;	41271916	39433873	37827111	37363002	44113210	40983470	36196076	41242537	40670377	40524366	39994131	38629360	573000000	86239603	66079981	61159222	11305003	26350898	82893124	58784375	42271560	61797080	27198527	59831945	633000000	282000000	404000000	41258534	58447558	38562569	24849138	36267596	14990706	7834072	9905407
1.019_256.0825	3-carboxy-1-(beta-d-ribofuranosyl)pyridinium	C11 H14 N O6	256.082	1.019	C05841	S141636	HMDB0006809	#N/A	#N/A	level4	Organic oxygen compounds	Organooxygen compounds	Carbohydrates and carbohydrate conjugates	map00760 Nicotinate and nicotinamide metabolism; map01100 Metabolic pathways;	49636.1	42578.8	57932.3	51016.3	45897.3	40952.5	51803.7	46165.1	55818.9	51538.1	47020	42874.7	26450.1	10149.4	7168.57	6777.15	10298.7	12054.7	8896.84	10324.5	12975.6	7760.05	7710.19	13831.9	39422.5	10243.5	23706.9	12953.6	28839.7	1838066	10839.6	11837.5	10281.6	7539.17	8281.46
1.024_132.0246	3-methylsulfolene	C5 H8 O2 S	132.025	1.024	#N/A	S64103	HMDB0059667	62.6	#N/A	level4	Organoheterocyclic compounds	Dihydrothiophenes	null	#N/A	5009273	4440982	4695556	5210779	4938236	5002532	4717235	4758438	5135635	4229781	5248282	4964025	50319439	13562965	1883133	8215518	312735	342570	10260669	631041	1336384	14494362	257810	83690964	716000000	13880266	211000000	18589159	1780638	743321	421660	226484	219669	245730	358928
1.024_233.051	3-hydroxy-3-methyl-2,3-dihydro[1,3]thiazolo[3,2-a]indole-9-carbaldehyde	C12 H11 N O2 S	233.051	1.024	#N/A	S326803	HMDB0038592	#N/A	#N/A	level4	Organoheterocyclic compounds	Indoles and derivatives	Indoles	#N/A	90392.8	70969.1	81091.1	101045	92054.4	77437.6	69725.9	90607.4	85947.5	90544.7	82366.3	82249.9	37548.8	514191	21690	19558.3	31474.7	33698.5	30105.5	29456.6	39203.2	26551	23643.8	619727	118003	548184	335652	40412.5	83424.1	135106	36186.7	37510.4	33379.2	24951.2	27084.4
1.033_103.0457	2-methylthiazolidine	C4 H9 N S	103.046	1.033	#N/A	S29856	HMDB0031682	#N/A	#N/A	level4	Organoheterocyclic compounds	Azolidines	Thiazolidines	#N/A	450355	385424	497003	377449	451067	487793	381532	561183	371069	425492	459415	428838	3984337	1311779	89651.2	575890	35628.2	46172.3	655378	48157.3	112092	1310789	24568	9526715	59322126	1079665	10910170	1380662	66118.8	131158	49452.1	54362.8	53648.1	26099.3	27415
1.06_243.1082	5-[(ethoxycarbonyl)amino]-3-(4-morpholinyl)-1,2,3-oxadiazol-3-ium	C9 H15 N4 O4	243.108	1.06	#N/A	S4091	#N/A	#N/A	#N/A	level4	#N/A	#N/A	#N/A	#N/A	165974	208460	230148	227270	131333	253228	168653	182781	148574	245816	203570	185722	107850	207007	60665.4	675566	20551.7	60817.6	5343990	382628	5314237	1134421	147603	1907893	96287.7	16843.1	222545	934106	55563.8	105021	348498	128931	85346.2	98007.3	405390
1.063_298.0677	Zaltoprofen	C17 H14 O3 S	298.068	1.063	#N/A	S5518	#N/A	#N/A	#N/A	level4	#N/A	#N/A	#N/A	#N/A	2150631	2232072	1943912	2192975	1484002	2184480	1885582	1385039	3091069	1424649	1614142	2850645	25245.8	23022.4	15174.7	69804	3158506	3243366	17900.9	2526942	810919	17558.7	15999.9	144654	97255.4	24587.4	55704.9	27140.5	681768	30371714	21018.7	885210	18190.2	15272.9	177586
1.078_136.0386	Hypoxanthine	C5 H4 N4 O	136.039	1.078	C00262	BGI318	HMDB0000157	96.5	94.9	level1	Alkaloids	Others	Purine alkaloids	map00230 Purine metabolism; map01100 Metabolic pathways;	130000000	134000000	137000000	148000000	117000000	129000000	135000000	127000000	137000000	119000000	141000000	137000000	4100000000	148000000	2390000000	425000000	13100000000	20300000000	1100000000	15200000000	12800000000	903000000	618000000	2000000000	5920000000	6750000000	510000000	3690000000	55100000000	92600000000	5310000000	17300000000	3110000000	2970000000	6210000000
1.085_220.088	Ala-met	C8 H16 N2 O3 S	220.088	1.085	#N/A	S88964	#N/A	#N/A	#N/A	level4	#N/A	#N/A	#N/A	#N/A	101905	100233	88262.5	115619	94792.8	99770.7	99767.8	99783.9	99653.3	98061.5	103710	97718.2	291131	662005	279720	739785	35871.2	69277.1	184646	74801.8	127367	1013694	85458.5	51159.7	13120441	11476650	12044176	167976	127299	402587	158148	170580	30528.8	21070.7	90596.8
1.085_94.0531	4-aminopyridine	C5 H6 N2	94.0531	1.085	C13728	S1664	#N/A	#N/A	#N/A	level4	#N/A	#N/A	#N/A	NULL	21427034	17650366	19812801	11673803	12155909	20211133	18888145	17581883	13405258	21241831	17113115	14474903	1046228	4160889	1920943	2659468	12453497	14449056	1129127	18207489	8185560	740978	447102	3389275	1117975	11854348	4377669	2973057	55195454	72006067	5706126	24030387	4468826	3060930	3707072
1.09_139.0461	2,4-dimethyl-5-vinylthiazole	C7 H9 N S	139.046	1.09	#N/A	S4515078	HMDB0037285	#N/A	#N/A	level4	Organoheterocyclic compounds	Azoles	Thiazoles	#N/A	28712538	28588117	27818118	52515705	35024948	28547067	28486070	25492308	40784681	27747905	46839805	25527678	1345905	8212435	4998592	8315930	33532589	31335694	2086417	41280916	20866089	894472	664826	7061572	8571099	17347893	6969598	8218047	115000000	150000000	9653071	35596158	3963179	5777956	7540794
1.091_138.0321	4-hydroxybenzoic acid	C7 H6 O3	138.032	1.091	C00156	MReference-148	HMDB0000500	#N/A	34.5	level3	Benzenoids	Benzene and substituted derivatives	Benzoic acids and derivatives	map00130 Ubiquinone and other terpenoid-quinone biosynthesis; map00790 Folate biosynthesis; map01100 Metabolic pathways;	26518.3	26102	26504	26811.2	25863.9	26690.5	27285.9	26017.3	26114.2	25426.6	26622.6	27428.1	1975625	2609929	3887764	1598043	22398.2	27448.3	234729	94294.1	28419.9	1531683	774578	34568.5	500053	87567.5	264854	1435547	57165.3	108367	19618.5	25697.1	367998	329064	15371
1.095_140.047	Ethyl furoate	C7 H8 O3	140.047	1.095	#N/A	S11485	HMDB0059862	#N/A	#N/A	level4	Organoheterocyclic compounds	Furans	Furoic acid and derivatives	#N/A	1669921	2574091	1750825	2210865	2011956	1453003	2330454	1622994	1660837	2344549	2192451	1821444	70695.7	439667	241910	291862	2046079	2759634	271202	2075733	1010213	179133	150130	339303	234455	867152	436866	429902	7403405	7918148	685342	1737167	416418	520470	515066
1.095_186.0641	Ampa	C7 H10 N2 O4	186.064	1.095	C13672	S1184	#N/A	#N/A	#N/A	level4	#N/A	#N/A	#N/A	NULL	347542	482380	526752	352829	499897	281451	389077	503572	374510	318614	469797	490916	57424482	856269	5074198	436130	148002	1105535	598374	139407	920190	181318	31498.4	3184090	17914029	1587573	15414800	48130734	14053219	17806168	791184	1995267	1091378	35281	532922
1.112_149.9598	Trifluoromethanesulfonic acid	C H F3 O3 S	149.96	1.112	#N/A	S56192	HMDB0036577	#N/A	#N/A	level4	Organic acids and derivatives	Organic sulfonic acids and derivatives	Organosulfonic acids and derivatives	#N/A	78867.8	76658.4	81565.8	88981.4	76337.8	79122	83647.9	77411.9	79707.2	80828.1	80052.6	81159	537.919	419.843	257.019	1186.1	380.345	519.697	330.913	450.403	530.321	456.239	3975.29	598.152	2339.09	21602.7	4159.99	494.834	982.514	2284.27	460.07	1372.14	275.237	257.577	312.528
1.12_138.043	Urocanate	C6 H6 N2 O2	138.043	1.12	C00785	BGI565	HMDB0000301	91.7	89.7	level1	Organoheterocyclic compounds	Azoles	Imidazoles	map00340 Histidine metabolism; map01100 Metabolic pathways;	363000000	342000000	369000000	303000000	393000000	318000000	380000000	364000000	363000000	358000000	330000000	345000000	32154078	229000000	134000000	125000000	355000000	602000000	49599645	436000000	202000000	24870497	16902068	116000000	390000000	465000000	410000000	93742072	1210000000	1910000000	135000000	340000000	134000000	69072348	159000000
1.127_144.09	Adipamide	C6 H12 N2 O2	144.09	1.127	#N/A	S11858	#N/A	65.3	#N/A	level4	#N/A	#N/A	#N/A	#N/A	661384	363282	639037	743917	627791	506330	514934	519859	677081	508345	592872	600172	56845125	57979098	45018864	825830	1064395	1912573	944640	1218803	1152393	1111615	94525.1	189331	3723988	478140	4889303	5757460	888314	725511	1885999	2075483	2278304	988169	1039089
1.159_131.0582	N-Acetyl-L-alanine	C5 H9 N O3	131.058	1.159	#N/A	BGI417	HMDB0000766	2.7	#N/A	level3	Organic acids and derivatives	Carboxylic acids and derivatives	Amino acids, peptides, and analogues	#N/A	2452377	2223458	2162684	759809	1235863	2151668	1568904	1858704	1926846	1581664	1765066	1495218	71818997	5713880	6463901	1445704	959721	6515178	1388831	487731	1646773	1134462	678334	819228	29863489	2888904	19075408	15778143	3584453	39492896	2978509	1257740	1927602	889173	1225843
1.164_152.0334	Xanthine	C5 H4 N4 O2	152.033	1.164	C00385	MReference-781	HMDB0000292	#N/A	89.3	level1	Organoheterocyclic compounds	Imidazopyrimidines	Purines and purine derivatives	map00230 Purine metabolism; map00232 Caffeine metabolism; map01100 Metabolic pathways;	12581494	12604189	11840270	12766560	12637961	12512420	12415553	12469381	12627532	12250778	12538367	12541806	94757869	14231483	7761275	38888999	4156504	1185238	3513089	1787415	2256661	65637191	2709846	182000000	539000000	31565826	59585406	1007176	254312	793822	1413644	2079575	1847151	1136728	6181869
1.208_166.0298	3-methyl-2-buten-1-yl hydrogen sulfate	C5 H10 O4 S	166.03	1.208	#N/A	S74854048	HMDB0136691	#N/A	#N/A	level4	Organic acids and derivatives	Organic sulfuric acids and derivatives	Sulfuric acid esters	#N/A	43063.8	47604.9	42882.6	47527.9	43089	43544.8	45331	44909.4	45393.4	41426	46691.2	45275	934074	2598631	1110013	3375.72	2198.37	2981.02	3233.48	2876.01	3814.28	3471.82	1999.75	8778.18	31918.8	5275.12	14035.9	3991.13	6751.36	10217.6	3239.55	3136.33	2826.4	1831.98	2271.41
1.217_174.1006	L-theanine	C7 H14 N2 O3	174.101	1.217	C01047	S388498	HMDB0034365	#N/A	#N/A	level4	Organic acids and derivatives	Carboxylic acids and derivatives	Amino acids, peptides, and analogues	NULL	1043657	1562355	1644665	810868	1256500	1147846	1356395	1158460	1217756	1320961	1108006	1263273	9091579	6390971	2149568	3130766	487054	439720	2188430	2163702	6932451	5263515	1224977	4191236	91566154	40084228	83218655	3253353	3765428	1136325	830092	2689805	472204	920445	1461568
1.217_181.074	L-tyrosine	C9 H11 N O3	181.074	1.217	C00082	MReference-2255	HMDB0000158	94.6	96.1	level1	Organic acids and derivatives	Carboxylic acids and derivatives	Amino acids, peptides, and analogues	map00130 Ubiquinone and other terpenoid-quinone biosynthesis; map00350 Tyrosine metabolism; map00360 Phenylalanine metabolism; map00400 Phenylalanine, tyrosine and tryptophan biosynthesis; map00730 Thiamine metabolism; map00970 Aminoacyl-tRNA biosynthesis; map01100 Metabolic pathways; map01210 2-Oxocarboxylic acid metabolism; map01230 Biosynthesis of amino acids; map04728 Dopaminergic synapse; ma…	270000000	273000000	267000000	261000000	276000000	259000000	267000000	275000000	261000000	267000000	276000000	266000000	669000000	946000000	380000000	459000000	244000000	294000000	527000000	306000000	482000000	515000000	173000000	1090000000	2300000000	653000000	176000000	557000000	126000000	290000000	457000000	354000000	166000000	90126029	253000000
1.235_88.0637	Dmu	C3 H8 N2 O	88.0637	1.235	C16364	S7021	HMDB0029198	#N/A	#N/A	level4	Organic acids and derivatives	Organic carbonic acids and derivatives	Ureas	map00232 Caffeine metabolism;	2694781	4908214	3182538	4398475	2725404	3766805	3078224	3645481	3627210	4361373	3228869	2953348	4811439	2695491	2257370	3169223	3924149	1580069	2116154	3305820	1746197	1318753	2063950	4685933	23549838	6134058	17905553	4817808	2408686	2770199	9357921	7650354	10000214	1816573	7095152
1.236_182.0579	Hydroxyphenyllactic acid	C9 H10 O4	182.058	1.236	C03672	MReference-312	HMDB0000755	#N/A	87.5	level2	Phenylpropanoids and polyketides	Phenylpropanoic acids	null	NULL	969647	1053676	1015544	1098759	965955	1065838	1086794	974346	1065879	1007326	1017760	1027436	7514918	1627748	1214726	3005426	193661	188180	981135	289885	1895140	4479935	411672	15767631	13883044	2462153	5386516	2642602	430703	1185276	373380	324646	207068	275670	619831
1.242_131.0946	(3R)-beta-Leucine	C6 H13 N O2	131.095	1.242	C02486	MReference-414	#N/A	#N/A	86.6	level2	#N/A	#N/A	#N/A	NULL	191000000	187000000	183000000	182000000	189000000	185000000	205000000	194000000	140000000	195000000	197000000	206000000	868000000	620000000	155000000	282000000	115000000	97602112	281000000	205000000	296000000	329000000	104000000	860000000	3770000000	490000000	1570000000	279000000	266000000	176000000	120000000	155000000	66621186	46918017	91525057
1.246_304.1384	Nopaline	C11 H20 N4 O6	304.138	1.246	C01682	S97124	#N/A	#N/A	#N/A	level4	#N/A	#N/A	#N/A	map00330 Arginine and proline metabolism; map02010 ABC transporters;	140353	119327	116547	184342	143933	172540	92814.7	129509	112177	186389	153130	125044	299931	202578	142071	163705	95117	145263	350716	101967	499596	235006	62119.8	577020	24584550	2412878	5187982	2089953	368483	366616	165263	356880	136792	81322.2	95148.7
1.25_129.0427	Pyroglutamate	C5 H7 N O3	129.043	1.25	C01879	BGI491	HMDB0000267	93.5	87.3	level1	Peptides	Amino acids	Other amino acids [Fig]	map00480 Glutathione metabolism; map01100 Metabolic pathways;	380000000	338000000	355000000	367000000	375000000	363000000	367000000	386000000	391000000	367000000	393000000	305000000	483000000	712000000	555000000	342000000	418000000	656000000	331000000	334000000	1130000000	209000000	83953105	231000000	9760000000	1610000000	5810000000	578000000	2490000000	779000000	646000000	769000000	391000000	289000000	500000000
1.26_474.0452	Trigallic acid	C21 H14 O13	474.045	1.26	#N/A	S30776834	HMDB0030559	#N/A	#N/A	level4	Phenylpropanoids and polyketides	Depsides and depsidones	null	#N/A	1485420	1241123	1302067	1197023	1319430	1191679	1322294	1313931	1294548	1258852	1426082	1218546	4231939	525458	3965756	1048213	777774	3412051	811893	647763	1954510	335438	106820	111115	661874	1814115	421664	4477556	725521	6011801	2568512	4776107	2696277	768119	1032020
1.264_311.1134	(2r)-2-(acryloyloxy)-3-hydroxypropyl 2-(trimethylammonio)ethyl phosphate	C11 H22 N O7 P	311.113	1.264	#N/A	S24823034	#N/A	#N/A	#N/A	level4	#N/A	#N/A	#N/A	#N/A	102624	107146	112764	92346.3	108212	105073	104490	103914	104686	108385	100846	104509	89820.1	18979392	12642377	28847.3	23502.9	36368.2	32807.7	27281.8	50450.6	29479.9	14163.8	62963	386866	82666.5	211587	55049.8	90388.8	67783.4	32923.1	40468.3	26939.7	20502.4	20039.4
1.268_171.1121	Moroxydine	C6 H13 N5 O	171.112	1.268	#N/A	S64715	#N/A	#N/A	#N/A	level4	#N/A	#N/A	#N/A	#N/A	939501	756993	799083	820877	885051	795261	876130	650481	896816	776138	882410	884098	95804	62411.4	234699	628101	160892	697015	546586	413447	2311219	76159.7	432778	79255.7	468828	85441.1	251049	1990505	106092	4599917	48899.8	501648	438117	345921	947326
1.268_329.1587	Valclavam	C14 H23 N3 O6	329.159	1.268	#N/A	S389926	#N/A	#N/A	#N/A	level4	#N/A	#N/A	#N/A	#N/A	2319553	2868707	2475218	2713756	2902505	2447062	2744342	2428807	2147938	3182573	2791067	2469453	25016469	4148464	6334359	2333540	9630668	11879946	6744593	4781818	9318889	3466183	2414128	263457	2330594	283775	832483	6244821	371916	1744142	8516035	17750377	3057472	5279460	6692344
1.269_161.0689	.alpha.-aminoadipic acid	C6 H11 N O4	161.069	1.269	#N/A	S456	#N/A	#N/A	#N/A	level4	#N/A	#N/A	#N/A	#N/A	302191	240784	391590	325836	267595	299078	300266	303938	304063	327418	217842	376036	6225486	267553	858796	458975	162366	487226	259914	124075	395222	393479	158396	1178304	14015030	1470000	19164600	1057156	1371938	2825970	1663542	2494782	1573551	83397	331128
1.269_180.0458	5-methylthioribose	C6 H12 O4 S	180.046	1.269	#N/A	S388938	HMDB0001087	#N/A	#N/A	level4	Organic oxygen compounds	Organooxygen compounds	Carbohydrates and carbohydrate conjugates	#N/A	595418	721893	684127	763959	742609	692095	727501	794014	592416	506932	784832	890490	1416137	263516	798714	522453	109114	244378	832896	172685	2455919	144740	153880	160851	3565919	194439	8154047	563504	2257728	1619338	1527164	1293865	531974	164168	3296407
1.282_164.0475	2-Hydroxycinnamic acid	C9 H8 O3	164.048	1.282	C01772	MReference-168	HMDB0002641	60	90.2	level2	Phenylpropanoids and polyketides	Cinnamic acids and derivatives	Hydroxycinnamic acids and derivatives	map00360 Phenylalanine metabolism; map01100 Metabolic pathways;	373000000	378000000	363000000	372000000	389000000	349000000	370000000	381000000	367000000	373000000	376000000	370000000	909000000	1350000000	514000000	658000000	334000000	397000000	740000000	456000000	751000000	731000000	237000000	1490000000	6260000000	911000000	3600000000	774000000	939000000	391000000	633000000	496000000	231000000	136000000	350000000
1.283_118.042	Coumarone	C8 H6 O	118.042	1.283	C14512	S8868	HMDB0032929	#N/A	#N/A	level4	Organoheterocyclic compounds	Benzofurans	null	NULL	106000000	114000000	115000000	118000000	116000000	104000000	121000000	125000000	113000000	114000000	100000000	120000000	268000000	399000000	136000000	207000000	112000000	126000000	192000000	146000000	215000000	253000000	75823965	495000000	2530000000	257000000	1050000000	248000000	355000000	119000000	196000000	125000000	81554355	46639666	109000000
1.283_219.126	Ritalinic acid	C13 H17 N O2	219.126	1.283	#N/A	S78360	HMDB0042008	#N/A	#N/A	level4	Organic nitrogen compounds	Organonitrogen compounds	Amines	#N/A	627231	747843	595022	617309	645758	606819	593993	673227	653255	587194	756625	578670	753634	609163	498946	947855	116731	1667014	1238897	1418536	1997150	1985239	1463775	926472	312486	90451.3	130420	55779.5	66203.9	80202.8	948725	48725.6	1113712	723036	296310
1.283_245.174	Lysylvaline	C11 H23 N3 O3	245.174	1.283	#N/A	S124103	HMDB0028964	#N/A	#N/A	level4	Organic acids and derivatives	Carboxylic acids and derivatives	Amino acids, peptides, and analogues	#N/A	1050170	1254273	864399	1130967	1142400	1133896	1030689	1142578	1407401	1733698	483087	1225390	492385	9052040	863594	3811523	1029168	335601	1876012	947297	6048612	648285	263802	1258657	58522203	2123506	15438360	377786	3534918	1483443	126885	853564	623501	60401.3	268130
1.284_135.0685	N-benzylformamide	C8 H9 N O	135.069	1.284	C15561	MReference-817	#N/A	93.5	77.9	level2	#N/A	#N/A	#N/A	NULL	87481482	96508389	94036705	99714821	97515955	87889124	104000000	104000000	92859912	95999398	81971271	102000000	228000000	336000000	109000000	174000000	93565385	105000000	148000000	118000000	237000000	212000000	63287097	412000000	2110000000	213000000	837000000	212000000	300000000	101000000	166000000	104000000	69279129	37733039	91753386
1.287_117.1156	2-Diethylaminoethanol	C6 H15 N O	117.116	1.287	#N/A	MReference-2816	HMDB0033971	#N/A	44.7	level3	Organic nitrogen compounds	Organonitrogen compounds	Amines	#N/A	139129	134441	158338	138236	126762	141753	129900	150133	135955	154739	133475	130824	564958	439483	690266	7996.55	6048.55	8451.14	6189.34	7142.88	9004.93	4130.6	3909.69	15755.3	6289542	955283	1678011	8843.41	22409.9	10431.3	6711.68	101937	51569.9	3016.58	3350.62
1.298_244.0693	Uridine	C9 H12 N2 O6	244.069	1.298	C00299	BGI558	HMDB0000296	96	91.9	level1	Nucleic acids	Nucleosides [Fig]	Ribonucleosides	map00240 Pyrimidine metabolism; map01100 Metabolic pathways; map02010 ABC transporters;	9739927	10097386	13591328	9263714	9158309	10419046	10608220	10005895	10249672	10558761	10334525	10115521	131000000	13349601	14860731	31060626	1254136	1254208	6794692	1416787	3269064	40660033	807691	138000000	549000000	34852554	172000000	7666967	4309940	3419465	1806085	1777164	683953	836951	2583614
1.312_180.0423	Caffeic acid	C9 H8 O4	180.042	1.312	C01197	MReference-337	HMDB0001964	#N/A	94.3	level2	Phenylpropanoids and polyketides	Cinnamic acids and derivatives	Hydroxycinnamic acids and derivatives	map01100 Metabolic pathways;	88675.9	87070.9	71776.4	82724.6	80512.9	73694.4	88473.8	70636.1	79504	81211.6	77873.7	91521.6	11660.8	448658	10778.3	9860.91	7797.69	8141.45	7531.84	7686.98	12900.8	9621.09	9095.96	21616.5	23034	34183.2	27710.5	14824.1	28910.3	31414.2	11406	12950.4	7645.17	8770.54	9041.34
1.327_204.1111	Val-ser	C8 H16 N2 O4	204.111	1.327	#N/A	S123028	#N/A	#N/A	#N/A	level4	#N/A	#N/A	#N/A	#N/A	3237241	3934314	3525332	3350478	3416909	3149836	3371536	3670647	2912138	3885467	3531311	3391018	2729750	28701699	10540638	5647244	1272745	2050078	4531372	3611079	5280984	8776208	2224105	4949439	109000000	20707605	1320894	5143717	5761379	5033561	1956491	3384051	1270333	1523717	2525385
1.335_234.1116	Epirizole	C11 H14 N4 O2	234.112	1.335	#N/A	S3129	#N/A	#N/A	#N/A	level4	#N/A	#N/A	#N/A	#N/A	18421439	18421439	18421439	18421439	18421439	18421439	18421439	18421439	18421439	18421439	18421439	18421439	2488574	7509783	21438921	6038224	17589194	47052047	60759681	7365378	65599457	1649569	4166784	924898	61925764	4073610	8094988	94758389	33178464	73453528	35292769	95826932	40037521	28557693	17341200
1.365_120.0576	Acetophenone	C8 H8 O	120.058	1.365	C07113	MReference-2744	HMDB0033910	#N/A	85.7	level2	Organic oxygen compounds	Organooxygen compounds	Carbonyl compounds	#N/A	3514051	3184873	3521050	3671144	3187888	3968848	2243937	3892052	2828505	3835046	3128319	3889305	3446703	4602081	425444	7652804	1381513	1819956	3369675	1741335	1005956	3131520	964259	56336834	124000000	2855152	15065820	1256266	3114918	1044989	480062	1682302	1086693	583746	1880954
1.365_138.0794	2,4-Diaminoanisole	C7 H10 N2 O	138.079	1.365	C19218	S11481	#N/A	#N/A	#N/A	level4	#N/A	#N/A	#N/A	NULL	3330496	3271057	3494242	3184207	3375857	3329624	3329438	3329726	3329334	3329057	3330583	3329163	277831	110818	170716	6643507	4289934	9838020	4834574	6659568	25561304	8609604	5535818	6983383	622619	243362	425223	331966	115388	870761	7951185	1618158	4777803	12028692	12489808
1.385_162.043	Quindoxin	C8 H6 N2 O2	162.043	1.385	#N/A	S65059	HMDB0032927	#N/A	#N/A	level4	Organoheterocyclic compounds	Diazanaphthalenes	Benzodiazines	#N/A	1559877	2013207	1681570	1698968	1637915	1724626	1633941	2007210	1341057	1672110	2015114	1701340	200110	2435216	3182821	1918648	650933	2546943	2741501	2821033	6351374	2079739	877182	935409	2225639	981039	7397706	2410394	157260	3894614	976454	2449802	809007	1181140	2855589
1.39_181.0507	Glufosinate	C5 H12 N O4 P	181.051	1.39	C05042	S4630	#N/A	#N/A	#N/A	level4	#N/A	#N/A	#N/A	NULL	235996	235996	235996	235996	235996	235996	235996	235996	235996	235996	235996	235996	534808	1136052	856904	290101	137306	255330	458239	943515	156702	120146	194521	2035424	680545	376711	274497	162159	231263	151674	146698	156794	133163	80651.5	188252
1.398_231.1219	Asn-val	C9 H17 N3 O4	231.122	1.398	#N/A	S16568270	HMDB0028744	#N/A	#N/A	level4	Organic acids and derivatives	Carboxylic acids and derivatives	Amino acids, peptides, and analogues	#N/A	411447	546247	594230	464208	561718	428803	533779	630207	431164	505068	478243	535252	694153	4775732	752244	608186	73388.8	89684	1467301	408702	490491	1133178	477896	376797	16615799	7487441	1182795	992047	1165244	362416	129206	133644	143546	86043.7	96456.8
1.402_181.0599	8-hydroxy-7-methylguanine	C6 H7 N5 O2	181.06	1.402	#N/A	S272336	HMDB0006037	#N/A	#N/A	level4	Organoheterocyclic compounds	Imidazopyrimidines	Purines and purine derivatives	#N/A	181899	181899	181898	181899	181899	181899	181899	181899	181899	181899	181899	181899	61852	36891.6	25642.7	24745.6	11149.1	21258.6	21704.5	26238.8	20012.5	29995.4	14883.9	35379.7	2900287	100601	18088111	24795.3	17915.6	37981.4	27582	29329	26310.8	16003.4	13661.6
1.404_130.0744	(2s)-2-piperazinecarboxylic acid	C5 H10 N2 O2	130.074	1.404	C19783	S1236875	#N/A	#N/A	#N/A	level4	#N/A	#N/A	#N/A	NULL	9067634	7472814	7688941	9061534	9024568	10268004	7494462	9089233	10916773	5971718	11666906	7199196	8578689	6737058	1768698	1989836	2450746	1817114	1724969	4518367	3796222	4508457	1868502	6173054	215000000	9561494	133000000	2804339	382000000	9554097	44034015	32081704	67061677	4116850	8560639
1.416_170.0217	Gallic acid	C7 H6 O5	170.022	1.416	C01424	S361	HMDB0005807	#N/A	#N/A	level4	Benzenoids	Benzene and substituted derivatives	Benzoic acids and derivatives	#N/A	117645	116246	121773	116714	117321	117935	117936	117911	117613	119142	117730	117235	332255	230273	158612	171088	103247	125654	188146	157078	176237	191788	111757	306824	858034	229366	387262	220759	131867	242868	150617	167768	155606	130979	85816.7
1.416_85.0529	2-pyrrolidone	C4 H7 N O	85.0529	1.416	#N/A	S11530	HMDB0002039	53	#N/A	level4	Organoheterocyclic compounds	Pyrrolidines	Pyrrolidones	#N/A	3242887	3998509	4070466	4249155	3160390	3285745	3621713	3546064	3758342	3444188	3528670	4073810	6045860	287791	331000	376416	831990	733860	451509	754521	491838	494979	1004768	152300	37026067	15853762	58876745	19014116	888206	28062134	9163920	9366911	12139774	855801	561340
1.435_126.0432	Thymine	C5 H6 N2 O2	126.043	1.435	C00178	MReference-677	HMDB0000262	18.2	33.3	level3	Organoheterocyclic compounds	Diazines	Pyrimidines and pyrimidine derivatives	map00240 Pyrimidine metabolism; map01100 Metabolic pathways;	1609427	1522982	1566387	1651667	1544053	1578436	1578385	1578141	1577749	1578713	1581936	1574762	19189543	1118535	1786743	2876923	581318	984689	84337	631755	74574.2	3926602	719222	15918688	14426614	14066763	3402188	596393	1446034	96106	545894	554858	645614	380045	327313
1.503_176.0951	Cotinine	C10 H12 N2 O	176.095	1.503	#N/A	MReference-355	HMDB0001046	#N/A	43.6	level3	Organoheterocyclic compounds	Pyridines and derivatives	Pyrrolidinylpyridines	#N/A	117150	140288	110068	105244	141084	179231	114734	139073	110702	123928	102931	163328	279531	174258	97514.1	94791.5	66140.5	105086	109062	124823	152384	128967	59629.7	173914	648241	1076858	277932	125625	178016	1020598	161960	145418	642976	64481.7	81962.9
1.523_242.0578	Benzoyl peroxide	C14 H10 O4	242.058	1.523	C19346	S6919	HMDB0032040	#N/A	#N/A	level4	Benzenoids	Benzene and substituted derivatives	Benzoyl peroxides	NULL	15810.6	16420.3	15512.5	15681.7	16076.7	15769.2	15895.2	15666	16504.2	15966.5	15475.1	15847.6	49574.1	1477.5	158955	73.5209	92.4834	126.138	94.6769	101.439	118.251	92.956	84.2889	135.821	60384.8	6658.84	11663.7	51897.4	14822.7	47649.7	147.553	139.421	148.31	103.77	96.0785
1.538_230.0903	Aspartyl-l-proline	C9 H14 N2 O5	230.09	1.538	#N/A	S149163	HMDB0002335	#N/A	#N/A	level4	Organic acids and derivatives	Carboxylic acids and derivatives	Amino acids, peptides, and analogues	#N/A	1877000	1662593	1879530	1729042	1793187	1783339	1645659	1849999	1668697	1776035	2048687	1641264	884929	2380482	8889840	1534725	235949	3524340	1704786	2399946	3297712	955633	914524	769981	9886463	2076824	11198601	5338407	23070307	2592637	6176328	6254284	1992592	1302166	1447791
1.538_287.1958	Arg-leu	C12 H25 N5 O3	287.196	1.538	#N/A	S295468	#N/A	#N/A	#N/A	level4	#N/A	#N/A	#N/A	#N/A	15617146	15012145	15346622	14425432	12542771	15164121	15013027	14881313	14803559	14116809	14568455	15015399	37665801	84497564	29751005	50874591	923227	6694583	69610218	18198861	18943443	53955240	21617243	2675504	450000000	119000000	15221612	36030739	8512538	9440209	6349298	8781711	3688219	2974916	410992
1.539_360.0797	Ixazomib	C14 H19 B Cl2 N2 O4	360.08	1.539	#N/A	S25027391	#N/A	#N/A	#N/A	level4	#N/A	#N/A	#N/A	#N/A	249853	252566	259211	247196	251704	252260	252153	251887	251862	254030	252121	250568	730861	470978	319450	337630	248742	306250	398312	322531	343345	422623	220281	5992619	2436898	755265	1496517	450656	696996	483925	355834	354442	338449	228554	242358
1.556_85.0892	Piperidine	C5 H11 N	85.0892	1.556	C01746	S7791	HMDB0034301	#N/A	#N/A	level4	Organoheterocyclic compounds	Piperidines	null	map04974 Protein digestion and absorption;	844000000	706000000	814000000	806000000	827000000	783000000	838000000	836000000	761000000	784000000	799000000	815000000	3210000000	2330000000	984000000	1460000000	528000000	590000000	1910000000	952000000	1060000000	1590000000	420000000	3640000000	450000000	1880000000	5870000000	1430000000	1090000000	795000000	539000000	707000000	342000000	255000000	403000000
1.562_131.0948	L-isoleucine	C6 H13 N O2	131.095	1.562	C00407	BGI366	HMDB0000172	98.5	89.8	level1	Peptides	Amino acids	Common amino acids [Fig]	map00280 Valine, leucine and isoleucine degradation; map00290 Valine, leucine and isoleucine biosynthesis; map00970 Aminoacyl-tRNA biosynthesis; map01100 Metabolic pathways; map01210 2-Oxocarboxylic acid metabolism; map01230 Biosynthesis of amino acids; map02010 ABC transporters; map04974 Protein digestion and absorption; map04978 Mineral absorption; map05131 Shigellosis; map05230 Central carbon …	2320000000	2320000000	2290000000	2260000000	2420000000	2300000000	2320000000	2330000000	2310000000	2270000000	2290000000	2400000000	9920000000	6160000000	2590000000	4560000000	1450000000	1410000000	5050000000	2690000000	3390000000	4630000000	1260000000	9960000000	895000000	5480000000	22400000000	3310000000	2800000000	3030000000	1550000000	2040000000	899000000	652000000	1370000000
1.576_232.106	Boc-asn-oh	C9 H16 N2 O5	232.106	1.576	C01410	S74037	#N/A	#N/A	#N/A	level4	#N/A	#N/A	#N/A	NULL	349903	835767	411850	513061	650835	633628	401452	423242	581448	456685	717816	469932	2128547	287678	336826	1100234	168498	111734	251692	77776	81369.6	1637680	53491.7	952934	24340026	8250244	8576440	536235	1125380	119795	330687	455561	134755	156118	101340
1.583_181.0376	Diboa	C8 H7 N O4	181.038	1.583	C15770	S26511	HMDB0033733	#N/A	#N/A	level4	Organoheterocyclic compounds	Benzoxazines	Benzoxazinones	#N/A	3756536	3628513	3708768	3487847	3370299	3394985	3313806	3795843	3545558	3419442	3904197	3388285	365460	216666	146562	156724	116098	275548	3036023	347555	42398640	203920	102402	299556	1141719	346025	730564	32865932	324423	3028721	357856	1353170	642622	344593	2126472
1.628_146.1182	O-acetylcholine	C7 H16 N O2	146.118	1.628	C01996	S182	HMDB0000895	#N/A	#N/A	level4	Organic nitrogen compounds	Organonitrogen compounds	Quaternary ammonium salts	map00564 Glycerophospholipid metabolism; map04024 cAMP signaling pathway; map04080 Neuroactive ligand-receptor interaction; map04721 Synaptic vesicle cycle; map04725 Cholinergic synapse; map04742 Taste transduction; map04810 Regulation of actin cytoskeleton; map04911 Insulin secretion; map04970 Salivary secretion; map04971 Gastric acid secretion; map04972 Pancreatic secretion; map04976 Bile secre…	608858	725379	1044706	670444	782222	519372	894893	763325	785571	669975	759179	695827	67243685	181237	122190	136642	105506	113641	164394	123676	140698	185076	91578	268508	1029387	292535	742347	194833	290578	227767	176978	177769	171228	100055	119756
1.704_220.0946	Ascr#5	C9 H16 O6	220.095	1.704	#N/A	S26394943	#N/A	#N/A	#N/A	level4	#N/A	#N/A	#N/A	#N/A	1778319	1927215	2037867	1888856	1773108	1880735	1883956	1875718	1884095	1777312	2065003	1804157	949526	1292813	784551	30014406	1422803	2665397	605807	891463	829348	1352284	1767245	15258323	48117.3	107637	312842	534746	197213	726900	1102285	940711	586430	1147219	617874
1.706_267.0968	Adenosine	C10 H13 N5 O4	267.097	1.706	C00212	MReference-297	HMDB0000050	30.7	85	level2	Nucleosides, nucleotides, and analogues	Purine nucleosides	null	map00230 Purine metabolism; map01100 Metabolic pathways; map02010 ABC transporters; map04022 cGMP-PKG signaling pathway; map04024 cAMP signaling pathway; map04071 Sphingolipid signaling pathway; map04080 Neuroactive ligand-receptor interaction; map04270 Vascular smooth muscle contraction; map04923 Regulation of lipolysis in adipocytes; map04924 Renin secretion; map05012 Parkinson disease; map0503…	175072	173401	175420	172315	175772	174371	174368	174409	174327	174323	174792	174094	711660	86361.3	62210.7	83656.3	80084.8	53510	167886	63556.3	97242.4	111058	60332.7	187389	2003266	5592009	702287	505064	6366726	3603002	104780	103657	99466.8	70831.7	76933.4
1.721_158.142	Ej4025000	C8 H18 N2 O	158.142	1.721	C19277	S12954	#N/A	#N/A	#N/A	level4	#N/A	#N/A	#N/A	NULL	207293	204460	225441	248881	189424	220867	205011	216845	225022	212478	200085	223168	2740160	6020536	3926815	21447.8	18627	17149.8	27595.6	18400.2	21211.3	23459.5	15163.7	42870	160299	46661.6	104619	30620.8	48965.5	29755.6	25711.1	27391	27601.1	14852.2	16025.5
1.736_112.0161	2-furoic acid	C5 H4 O3	112.016	1.736	C01546	S10251740	HMDB0000617	#N/A	#N/A	level4	Organoheterocyclic compounds	Furans	Furoic acid and derivatives	map01100 Metabolic pathways;	302034	302819	274081	287239	294263	292310	310347	286306	297502	314087	282697	279673	38758.7	19318.4	23216.1	41855	17100.5	34300.2	302343	6289.03	20243	17437.5	3820.74	1548058	48831.1	280211	17028.5	25448.4	41398.9	31700.3	365439	308768	322153	766326	19730.6
1.76_200.0799	Alanylclavam	C8 H12 N2 O4	200.08	1.76	C17360	S168852	#N/A	#N/A	#N/A	level4	#N/A	#N/A	#N/A	#N/A	1056897	2111495	1627602	1819057	1307291	1649475	1678490	1521054	1897878	1657821	1658741	1154242	2343141	3623651	2329762	1944510	967696	3549625	888082	797566	3948240	1697326	473522	1352163	30126265	3520121	18386290	2211005	13602013	3405375	1805413	4670969	1793361	796190	1128784
1.771_203.0794	1-isothiocyanato-7-(methylthio)heptane	C9 H17 N S2	203.079	1.771	#N/A	S8300665	HMDB0038440	#N/A	#N/A	level4	Organosulfur compounds	Isothiocyanates	null	#N/A	300377	230440	357999	285736	253542	281418	277049	283827	356017	239446	263268	295490	15110.2	29763.6	72623.2	25580.6	22130.8	97503.6	3712643	76511.6	2692271	54081.2	26254.4	12079.4	36510.2	42316.9	26181.8	1539130	22914.3	1515146	15187.7	71730.5	41914.3	90292.8	137828
1.787_433.1814	Brexpiprazole	C25 H27 N3 O2 S	433.181	1.787	#N/A	S10152155	#N/A	#N/A	#N/A	level4	#N/A	#N/A	#N/A	#N/A	54018.2	115022	110208	56768.3	115940	61893	74378.3	76530.2	97039	75482.4	83600	81169.1	208729	88972.6	79447.8	80529.8	110105	68077.3	122646	99352.1	319235	111343	96685.6	140482	11686812	1712759	4304523	589004	301622	204734	125181	127186	178650	89495.6	109311
1.789_191.0795	2-amino-2,3,7-trideoxy-d-lyxo-hept-6-ulosonic acid	C7 H13 N O5	191.079	1.789	C16850	S21865857	#N/A	#N/A	#N/A	level4	#N/A	#N/A	#N/A	map00400 Phenylalanine, tyrosine and tryptophan biosynthesis; map01100 Metabolic pathways;	590492	396968	323194	615253	331477	417387	437944	496179	373989	411359	592517	363443	180789	710026	3016489	374881	138203	871045	575925	708106	962233	85890.8	336935	169244	622611	1021276	1468697	1036084	12038739	306570	503090	677198	330300	276388	193248
1.803_152.0587	5-nitro-o-toluidine	C7 H8 N2 O2	152.059	1.803	C16398	S7166	#N/A	#N/A	#N/A	level4	#N/A	#N/A	#N/A	#N/A	3590754	1349482	2692214	1715276	2267648	2284135	2449533	2688910	1535871	2730247	1887721	2582418	503225	378082	3355556	187208	1065106	794064	6082671	327911	6379221	1131770	2004986	2007136	3586642	1538999	1327744	8255876	911629	17178520	2315567	1703427	1123762	11344910	4141150
1.842_120.0687	Benzamidine	C7 H8 N2	120.069	1.842	C01784	S2242	#N/A	#N/A	#N/A	level4	#N/A	#N/A	#N/A	NULL	1226276	1245331	1224416	1221807	1021765	1263484	1123487	1124800	1210145	1363032	1046862	1219850	122541	91590.7	85383.1	3812161	4641789	2734978	3927947	4099364	3373311	3214893	3584967	879981	321944	86552.1	576282	114664	80145.1	165721	1080295	564310	994295	3098673	2752060
1.847_251.1019	Deoxyadenosine	C10 H13 N5 O3	251.102	1.847	C00559	BGI213	HMDB0000101	89.1	87.4	level2	Nucleic acids	Nucleosides [Fig]	Deoxyribonucleosides	map00230 Purine metabolism; map01100 Metabolic pathways; map02010 ABC transporters;	88354.2	88437.6	89605.6	87898.3	89235.9	88805.9	88507.8	88682.5	89031.6	87867.4	89087.9	88877.1	191955	129987	120370	106915	141597	109837	154529	148321	118872	131909	135460	117595	4860342	19932215	867887	165784	346946	250872	152855	149363	211414	112438	119000
1.861_106.0451	3-(Methylthio)-1-propanol	C4 H10 O S	106.045	1.861	#N/A	S10016	HMDB0031716	#N/A	#N/A	level4	Organosulfur compounds	Thioethers	Dialkylthioethers	#N/A	2037787	1756767	1669312	2226745	1914403	1930235	1886482	1869961	1998122	1899211	1861754	1921071	4185666	8620426	4886480	2108434	5671266	2973795	4960297	2875839	2590253	1264525	1783772	777704	3830231	5455805	3336649	6795233	10275910	3581676	2731208	2888714	4312716	2557700	2771169
1.882_283.0916	8-hydroxy-deoxyguanosine	C10 H13 N5 O5	283.092	1.882	#N/A	S66049	HMDB0003333	#N/A	#N/A	level4	Nucleosides, nucleotides, and analogues	Purine nucleosides	Purine 2'-deoxyribonucleosides	#N/A	858150	921687	805572	843515	838280	921238	805457	822660	869977	913928	763379	917058	17569336	147273	1285019	99851.9	254448	66126.9	1065917	82659	395148	67303.2	41525.5	31897.9	7549599	10441328	14389147	669822	310953	263274	150468	42037.9	59334.2	42690.6	278373
1.91_205.9885	5-sulfooxymethylfurfural	C6 H6 O6 S	205.988	1.91	#N/A	S136301	HMDB0059752	#N/A	#N/A	level4	Organic oxygen compounds	Organooxygen compounds	Carbonyl compounds	#N/A	1053670	1101175	1059511	1025409	1076106	1058426	1058406	1053945	1095798	1048652	1073111	1045026	211946	699682	899658	259289	292095	267856	1516886	72786.8	1022736	79254	65515.8	1210415	1292596	1936168	363584	1752251	426815	10166360	145467	88946.3	544051	9064930	236648
10.002_538.9697	GTP-gamma-S	C10 H16 N5 O13 P3 S	538.97	10.002	C01806	S34654	#N/A	#N/A	#N/A	level4	#N/A	#N/A	#N/A	NULL	2748799	2983056	2636680	2563841	2958469	2724946	2807176	2809074	2719078	2895324	2520829	2932253	14798309	987855	2520552	1836649	3004430	9631011	3152228	9123915	1918060	1891616	950477	719223	153700	1528154	395132	6409699	338517	10600665	4761602	8965116	24757840	5969559	1671279
10.004_774.9519	Cangrelor	C17 H25 Cl2 F3 N5 O12 P3 S2	774.952	10.004	#N/A	S8029718	HMDB0240386	#N/A	#N/A	level4	Nucleosides, nucleotides, and analogues	Purine nucleotides	Purine ribonucleotides	#N/A	1187995	1501080	1386663	1730844	1383907	1609086	1361580	1520332	1404805	1338747	1311122	1666006	4826960	568741	1252731	1080829	699047	1228597	537224	1742001	255143	162702	931316	965117	109818	588282	218170	2633803	172260	2964018	286148	1405865	5568080	3776435	203470
10.005_280.2402	Linoleic acid	C18 H32 O2	280.24	10.005	C01595	MReference-2706	HMDB0000673	#N/A	96.9	level2	Lipids and lipid-like molecules	Fatty Acyls	Lineolic acids and derivatives	map00591 Linoleic acid metabolism; map01040 Biosynthesis of unsaturated fatty acids; map01100 Metabolic pathways;	87808485	89333922	88238139	89006967	87909491	88461861	88472107	88450857	88487627	88080654	89017693	88254180	7715774	34062852	63819061	18480910	44164986	9654215	171000000	264343	109000000	399848	60303866	14696241	130000000	415247	190549	89274549	6210696	7319404	36478125	60384258	8576901	10848973	318000000
10.009_512.3005	(25s)-11alpha,20,26-trihydroxyecdysone	C27 H44 O9	512.301	10.009	#N/A	S21865425	#N/A	#N/A	#N/A	level4	#N/A	#N/A	#N/A	#N/A	212163	187531	284010	203389	172472	195481	207740	223556	193442	337443	115027	242157	183818	271201	313618	173610	142983	153479	92760.3	192165	83993.9	63702.1	328863	237617	99372.8	508948	154761	216045	214614	230434	107300	117004	236564	176517	67485.9
10.012_746.5492	(19z,23r,29s)-26,29,30-trihydroxy-26-oxido-21,25,27-trioxa-26lambda~5~-phosphatriacont-19-en-23-yl (9z)-9-pentadecenoate	C41 H79 O9 P	746.549	10.012	#N/A	S113377781	#N/A	#N/A	#N/A	level4	#N/A	#N/A	#N/A	#N/A	233720	229471	224960	228053	209966	217114	217193	236428	211622	218209	230965	231588	396283	402511	432646	521099	199096	2840219	390786	258472	434328	272905	426514	339545	468913	780535	795631	3226881	652600	515802	228962	246722	491933	430296	150014
10.013_510.2849	Methyl (5z,9alpha,11alpha,13e,15s)-9,11,18-triacetoxy-15-hydroxyprosta-5,13-dien-1-oate	C27 H42 O9	510.285	10.013	#N/A	S34981392	#N/A	#N/A	#N/A	level4	#N/A	#N/A	#N/A	#N/A	1810163	2220788	1973737	2012563	1272809	2064332	1607948	2043086	1843751	1715872	2185047	1659195	5339700	720833	545193	834023	781356	2251941	1271444	2040403	883345	950622	1418406	1051654	148350	714045	511830	3338882	244255	2705650	990104	2897865	4389395	2148623	370898
10.014_714.4446	(2r)-3-({[(2s)-2,3-dihydroxypropoxy](hydroxy)phosphoryl}oxy)-2-(tetradecanoyloxy)propyl (6z,9z,12z,15z)-6,9,12,15-octadecatetraenoate	C38 H67 O10 P	714.445	10.014	#N/A	S113377134	#N/A	#N/A	#N/A	level4	#N/A	#N/A	#N/A	#N/A	316191	322867	322126	308052	323572	318538	318465	318646	318757	304169	346024	306684	484784	626517	536263	426596	169174	332322	109965	304428	102186	111450	3140311	296907	118235	9024814	313688	293245	503638	500801	271907	273093	482012	222992	165084
10.014_745.4507	(2r)-2-{[(10e)-11-carboxy-9-oxo-10-undecenoyl]oxy}-3-[(9z)-9-octadecenoyloxy]propyl 2-(trimethylammonio)ethyl phosphate	C38 H68 N O11 P	745.451	10.014	#N/A	S113380816	#N/A	#N/A	#N/A	level4	#N/A	#N/A	#N/A	#N/A	5372011	5126034	4846103	5550911	5254259	5216997	5275467	5180368	5163379	5210398	5306452	5213307	15892907	3529067	6652271	5345686	4895299	6441296	2628960	6862049	3442353	1854520	2772037	2071394	188737	889216	363718	16674720	282832	13290774	6779401	5835996	17310409	12720344	1030664
10.02_614.3818	Synaptolepis factor k1	C36 H54 O8	614.382	10.02	C09192	S4444751	#N/A	#N/A	#N/A	level4	Terpenoids	Diterpenoids (C20)	Daphnanes	NULL	56064.4	54073.4	46275.8	66792.7	48486.1	50248.3	55547.1	46757.5	55806.2	55179.7	57150.4	50241.7	1491.55	2800.72	3403.41	16525.2	7385.06	5109.6	12782.2	5316.62	9161.45	4073.57	14459	15863.1	7080.59	7879.63	3731.13	7027.17	4379.61	16650.9	2413.9	2622.55	1619.11	6216.61	17109.4
10.027_830.5748	6-o-[(9z)-9-octadecenoyl]-alpha-d-glucopyranosyl 6-o-(13-methyltetradecanoyl)-alpha-d-glucopyranoside	C45 H82 O13	830.575	10.027	#N/A	S113385937	#N/A	#N/A	#N/A	level4	#N/A	#N/A	#N/A	#N/A	592356	439565	442523	395458	479219	623134	480123	478228	381909	447952	592658	491422	1034898	1244672	1297983	316617	274299	351568	248785	360517	218447	224903	491819	351474	2972043	4886313	1395506	12350455	4508352	943825	375305	405761	724298	525081	208193
10.03_524.3465	(2s)-2,3-dihydroxypropyl (2r)-2-hydroxy-3-[(1z)-1-icosen-1-yloxy]propyl hydrogen phosphate	C26 H53 O8 P	524.346	10.03	#N/A	S113377841	#N/A	#N/A	#N/A	level4	#N/A	#N/A	#N/A	#N/A	326991	326991	326991	326991	326991	326991	326991	326991	326991	326991	326991	326991	369819	675783	1043120	204766	146512	413973	156021	344730	157000	155767	369855	249036	466128	11080403	1193709	3003498	1885782	758719	258182	330116	670187	490076	93200.5
10.031_827.6069	O-[{(2r)-2-[(13z,16z)-13,16-docosadienoyloxy]-3-[(1z)-1-octadecen-1-yloxy]propoxy}(hydroxy)phosphoryl]-l-serine	C46 H86 N O9 P	827.607	10.031	#N/A	S107450907	#N/A	#N/A	#N/A	level4	#N/A	#N/A	#N/A	#N/A	1498733	1498733	1498733	1498733	1498733	1498733	1498733	1498733	1498733	1498733	1498733	1498733	245952	335352	321717	949127	44471.9	22724.5	120768	21235.5	51520.1	21587	1063959	140862	15526.4	1429455	113699	39249.9	25244.5	716730	167478	277506	56818.7	32531.8	229815
10.032_502.3209	Gw7647	C29 H46 N2 O3 S	502.321	10.032	C15622	S2637470	#N/A	#N/A	#N/A	level4	#N/A	#N/A	#N/A	NULL	501328	546076	463544	521527	498739	495476	520396	514684	494994	546219	461496	515105	39746.6	199943	163939	257386	1116226	1184518	315602	1485724	1882013	1633986	289999	49573.4	27210.9	29758.4	12389.6	21770.7	15697.8	15056.2	22290.5	42886.9	13826.2	1462412	2656990
10.033_362.1909	17,21-epoxy-9-fluoro-11beta-hydroxyprogesterone	C21 H27 F O4	362.191	10.033	C15309	S210391	#N/A	#N/A	#N/A	level4	#N/A	#N/A	#N/A	NULL	2049049	2072012	2018086	2081443	2044352	2052848	2052900	2052849	2052766	2053303	2052775	2052631	451877	987383	708578	4666957	4689501	1955468	15946391	4035843	12711313	8007317	6980191	4461045	8000466	5334784	294679	698011	2660291	556680	12080514	25779312	2313084	1154202	14410608
10.033_479.4344	N-[(2s,3r,4e,6e)-1,3-dihydroxy-4,6-tetradecadien-2-yl]hexadecanamide	C30 H57 N O3	479.434	10.033	#N/A	S113381109	#N/A	#N/A	#N/A	level4	#N/A	#N/A	#N/A	#N/A	145280	133564	127262	128781	138179	124704	138290	134997	132040	135749	129280	137199	238538	181043	187330	280055	114960	155852	102667	152402	89796.2	88908.8	194684	6780997	115415	355783	171889	292122	182039	266350	142683	153660	268404	209971	80711.4
10.033_701.424	O-[{(2r)-2-(dodecanoyloxy)-3-[(9z,12z,15z)-9,12,15-octadecatrienoyloxy]propoxy}(hydroxy)phosphoryl]-l-serine	C36 H64 N O10 P	701.424	10.033	#N/A	S113376303	#N/A	#N/A	#N/A	level4	#N/A	#N/A	#N/A	#N/A	5319407	4920812	5967706	5911512	5654515	5324744	5525876	5509524	5422011	6116403	5268440	5282599	11158114	3500187	5849214	5721254	2527576	5298051	2498841	5958983	1598574	2107044	6019971	2173420	178882	1199469	397584	25011864	300062	8595504	3111565	5472864	15392606	11097948	984358
10.034_268.2401	Trans-10-heptadecenoic acid	C17 H32 O2	268.24	10.034	#N/A	MReference-9853	#N/A	#N/A	81.1	level2	#N/A	#N/A	#N/A	#N/A	42563795	40514488	46386238	46715837	42849247	45252641	42748462	46140573	45601984	40272051	46654354	42366610	3782555	29487015	62437390	65765693	47123089	5202074	92987794	9361555	70703628	7632638	45192463	57035232	70070418	7324398	6882391	60783317	4768914	5174273	15958066	42229516	4824200	6870423	123000000
10.034_726.4453	(2r)-3-({[(2s)-2,3-dihydroxypropoxy](hydroxy)phosphoryl}oxy)-2-[(9z)-9-pentadecenoyloxy]propyl (6z,9z,12z,15z)-6,9,12,15-octadecatetraenoate	C39 H67 O10 P	726.445	10.034	#N/A	S113377137	#N/A	#N/A	#N/A	level4	#N/A	#N/A	#N/A	#N/A	5009230	6594538	5817591	5286203	5851967	6001394	5972405	5456450	5823290	6413382	6084849	4812749	60349081	3293447	4046832	4301703	14651161	30157145	16894612	27699876	15062188	14073365	5883938	1094325	793212	1529039	560388	29623059	518642	28318982	42250995	67667476	43473172	25865447	9520603
10.035_372.3239	13,14-dihydroxybehenic acid	C22 H44 O4	372.324	10.035	#N/A	S92526	#N/A	#N/A	#N/A	level4	#N/A	#N/A	#N/A	#N/A	226736	165458	167219	169230	187766	165164	181766	188660	193224	179179	170655	181125	314741	237970	246344	1219041	151323	204876	135225	200430	118283	117218	256173	819401	154158	467738	226660	384863	239555	351252	188281	202785	354244	276681	375388
10.036_790.5422	6-o-(13-methyltetradecanoyl)-alpha-d-glucopyranosyl 6-o-(13-methyltetradecanoyl)-alpha-d-glucopyranoside	C42 H78 O13	790.542	10.036	#N/A	S113385930	#N/A	#N/A	#N/A	level4	#N/A	#N/A	#N/A	#N/A	973312	842894	850107	941870	1005328	977817	918622	1037321	804272	1239436	793726	862009	57894.5	27824.6	133168	764994	9782.9	21871.7	91341.9	13359.3	17146.2	13974.3	215238	73097.9	9403.95	845436	79991.6	23846.1	15178.1	283662	82886.4	191547	94403	35182.4	97541.9
10.052_937.6466	(2s,3r,4e)-2-(stearoylamino)-1-[(2,3,4,6-tetra-o-acetyl-beta-d-galactopyranosyl)oxy]-4-octadecen-3-yl acetate	C52 H91 N O13	937.647	10.052	#N/A	S113381797	#N/A	#N/A	#N/A	level4	#N/A	#N/A	#N/A	#N/A	424182	352254	430186	367100	357767	367129	403913	357874	390524	377068	375192	406356	104190	245214	126481	52036.5	46362.3	56822.3	41938.3	60348	36747.8	38010.7	77941.8	122345	47318.5	239685	1120517	119985	73012.7	111623	60566.9	64772.4	106807	86558.9	33948.9
10.055_680.4431	1,2-di-o-myristoyl-sn-glycero-3-phosphosulfocholine	C35 H69 O8 P S	680.443	10.055	#N/A	S24822191	#N/A	#N/A	#N/A	level4	#N/A	#N/A	#N/A	#N/A	11357473	11451042	11352028	12156759	12367383	11589210	11767537	12222623	11390349	11646887	11083741	12397878	66017999	6749656	7066761	9963157	18428826	31850770	18674444	30337360	16901593	17781990	14638269	2485762	2124190	9392209	371617	72297082	1240500	36542255	34716852	51019864	82887231	34317449	12112798
10.058_682.9208	Guanosine 3'-diphosphate 5'-triphosphate	C10 H18 N5 O20 P5	682.921	10.058	C04494	S34987	HMDB0060480	#N/A	#N/A	level4	Nucleosides, nucleotides, and analogues	Purine nucleotides	Purine ribonucleotides	map00230 Purine metabolism; map01100 Metabolic pathways;	3520141	3588962	3243595	3275309	3387312	3444837	3423797	3560742	3244180	3771832	3457341	3120981	35082671	819154	1527989	3333406	8804551	15554257	9259747	14643288	8304089	10285201	4997055	857469	502544	1085456	567715	17164215	911426	13462484	23281205	31557106	45543354	16797942	5737680
10.059_616.4101	Mfcd18071622	C40 H56 O5	616.41	10.059	#N/A	S9448555	#N/A	#N/A	#N/A	level4	#N/A	#N/A	#N/A	#N/A	12470502	11008578	11969586	11965765	12360085	11740677	11367819	12116987	12209150	10940336	12058125	12482236	10477945	4921956	9023855	8481035	3472573	4569298	1329975	4242521	1617998	2645988	9375028	2760864	95623.6	946383	956387	137000000	149493	14196651	1589139	2907071	8394873	9669366	1676007
10.062_454.2963	(2r,3s)-2-(diphenylmethyl)-n-(5-isopropyl-2-methoxybenzyl)quinuclidin-3-amine	C31 H38 N2 O	454.296	10.062	#N/A	S30791906	#N/A	#N/A	35.1	level4	#N/A	#N/A	#N/A	#N/A	16376437	27000581	15689680	24189545	15412299	14360150	14283479	23487714	14608000	22608885	23870686	13987723	408814	9818999	9674783	4531119	2192117	1137386	13654998	12238838	5823456	1267317	8677523	10602590	1533698	3313671	2770116	128000000	31542827	3713742	22675589	8598233	1957606	1553102	4703818
10.062_643.3711	1-deoxy-1-{[(7r)-4,7-dihydroxy-4-oxido-10-oxo-3,5,9-trioxa-4lambda~5~-phosphaheptacos-1-yl]amino}-beta-d-fructopyranose	C29 H58 N O12 P	643.371	10.062	#N/A	S113381060	#N/A	#N/A	#N/A	level4	#N/A	#N/A	#N/A	#N/A	7352877	7085425	7514935	7939826	6923786	7313819	7382053	7065809	8320273	7834637	6769153	6933380	8327472	3107795	4285119	6406900	2040695	5440226	1543193	3845487	1361629	3560458	6260968	1348340	110943	576471	196265	60799605	194717	10294016	2392921	4004226	10652705	9827669	1101040
10.064_456.3601	Ursolic acid	C30 H48 O3	456.36	10.064	C08988	MReference-771	HMDB0002395	#N/A	78	level2	Lipids and lipid-like molecules	Prenol lipids	Triterpenoids	NULL	97863.5	78426.9	101417	109153	102738	110217	82722.9	91243.1	104909	94073.3	108541	90475.8	12021.8	3808.86	3163.99	3586515	6299.03	5781.51	6503	5023	23073.9	3492.17	53817.7	38283.8	5212.41	4615.57	2869.84	6214.32	15182.3	4472.64	2775.34	2288.7	1958.48	6552.56	10256.7
10.067_654.4703	(5s)-3-[(6r)-6-{(2s,5s)-5-[(1s,4s)-4-{(2s,5s)-5-[(1r)-1,9-dihydroxytetradecyl]tetrahydro-2-furanyl}-1,4-dihydroxybutyl]tetrahydro-2-furanyl}-6-hydroxyhexyl]-5-methyl-2(5h)-furanone	C37 H66 O9	654.47	10.067	#N/A	S113385978	#N/A	#N/A	#N/A	level4	#N/A	#N/A	#N/A	#N/A	557335	618764	699441	691994	682281	526309	783160	624075	489686	802193	580349	676390	435786	563632	947212	247492	224658	281317	190667	266610	184304	202810	296886	505083	2057734	6023734	714199	10892586	9292183	1540190	275822	327391	505269	397217	166235
10.07_642.3731	(2r)-2-hydroxy-3-[(hydroxy{[(1s,2r,3r,4s,5s,6r)-2,3,4,5,6-pentahydroxycyclohexyl]oxy}phosphoryl)oxy]propyl henicosanoate	C30 H59 O12 P	642.373	10.07	#N/A	S113378815	#N/A	#N/A	#N/A	level4	#N/A	#N/A	#N/A	#N/A	549313	680795	638125	412229	693752	595263	588005	566026	595861	703116	483727	593790	433565	218330	327010	337296	146672	485270	176905	145354	309586	297013	179130	208492	129189	337987	152159	9499723	117836	820845	146879	137208	634285	1238570	96610.1
10.072_624.4	(2r)-3-({[(2s)-2,3-dihydroxypropoxy](hydroxy)phosphoryl}oxy)-2-(dodecanoyloxy)propyl tridecanoate	C31 H61 O10 P	624.4	10.072	#N/A	S61709270	#N/A	#N/A	#N/A	level4	#N/A	#N/A	#N/A	#N/A	3804610	3787458	3992622	4204846	3718245	3974806	3837918	3945965	3800594	3848730	3955620	3964247	5129597	1066338	1961531	3098637	1448795	2010292	724716	1990607	820163	1397223	3290026	814295	50334.9	2757306	421628	42686528	60199.4	6404317	1046596	1773596	4642656	4241025	662261
10.072_849.5914	O-{[(2r)-2-[(4z,7z,10z,13z,16z,19z)-4,7,10,13,16,19-docosahexaenoyloxy]-3-(icosyloxy)propoxy](hydroxy)phosphoryl}-l-serine	C48 H84 N O9 P	849.591	10.072	#N/A	S113376658	#N/A	#N/A	#N/A	level4	#N/A	#N/A	#N/A	#N/A	195476	206031	201166	263664	172865	211419	265698	104673	221027	223531	231804	210946	160284	127398	666800	98246.4	88125.2	117038	73553.8	124704	70929.8	75093.7	117574	140363	97217.4	887693	366011	221087	129810	172161	101207	121576	184515	151419	61728
10.073_323.3188	1-(14-methylhexadecanoyl)pyrrolidine	C21 H41 N O	323.319	10.073	#N/A	S4935858	HMDB0034373	#N/A	#N/A	level4	Organoheterocyclic compounds	Pyrrolidines	N-acylpyrrolidines	#N/A	456477	338529	410257	472566	436615	446543	476773	362160	485383	396213	445146	401315	188905	202806	229989	1389984	137916	116928	226154	86107.8	271626	80639.6	974344	262482	526947	716780	151258	218569	399581	2916466	185599	142973	224314	152594	633736
10.074_853.6223	O-{[(2r)-2-[(7z,10z,13z,16z)-7,10,13,16-docosatetraenoyloxy]-3-(icosyloxy)propoxy](hydroxy)phosphoryl}-l-serine	C48 H88 N O9 P	853.622	10.074	#N/A	S113376633	#N/A	#N/A	#N/A	level4	#N/A	#N/A	#N/A	#N/A	416014	360466	402169	392527	370759	361446	390040	362120	413192	378705	366707	402552	34651.7	25665.6	28280.5	26475.6	17124.2	25891.6	5559.69	16001.3	9093.5	6249.11	21795	10319.6	7285.18	17581.2	158760	16937.9	9363.5	27156.5	8676.77	9867.83	15386.4	15739.2	9958.64
10.075_395.3402	N-oleoyl leucine	C24 H45 N O3	395.34	10.075	#N/A	S58827620	#N/A	#N/A	#N/A	level4	#N/A	#N/A	#N/A	#N/A	473214	448647	426709	426752	501677	482935	408763	489214	488874	482909	405171	450202	28393.8	1487427	978039	648904	248899	44228.3	79378.9	100010	156769	97610	138450	703234	5830434	830062	1563228	432111	429057	418793	212183	170948	53008.9	76549.2	653272
10.075_572.3844	3'-N-Acetyl-4'-O-(14-methylpentadecanoyl)fusarochromanone	C33 H52 N2 O6	572.384	10.075	#N/A	S35014602	HMDB0038564	#N/A	#N/A	level4	Organoheterocyclic compounds	Benzopyrans	1-benzopyrans	#N/A	11436788	9076444	8428915	9792630	10389999	11102631	8547990	9858077	11875563	8766083	9515042	10007783	13237317	10485591	7883655	4954044	3114826	5442237	2021886	4991165	2424412	10684356	7705798	12809699	777692	9686025	1204096	176000000	553813	19601252	5009706	5933553	11539265	11989980	2094262
10.081_614.4045	(3beta,5alpha,6alpha,15beta,24s)-3,6,8,15-tetrahydroxycholestan-24-yl beta-d-glucopyranoside	C33 H58 O10	614.404	10.081	#N/A	S29214036	#N/A	#N/A	#N/A	level4	#N/A	#N/A	#N/A	#N/A	9598943	7625578	9173782	9631079	8599505	8631523	8260138	9054355	9403741	8236968	8074856	9900349	16785371	1178182	4188465	6811388	6179022	8146991	3942225	8641286	4536014	10077907	9021354	1108264	205318	1120744	309162	120000000	267445	17694219	8030015	10413358	17040795	13754556	2890652
10.083_816.5579	6-o-tetradecanoyl-alpha-d-glucopyranosyl 6-o-[(9z)-9-octadecenoyl]-alpha-d-glucopyranoside	C44 H80 O13	816.558	10.083	#N/A	S113385932	#N/A	#N/A	#N/A	level4	#N/A	#N/A	#N/A	#N/A	432659	357325	425441	395890	375205	380640	387193	365212	564368	438283	271537	406892	48734.7	1139339	1538785	115951	16397.9	24635	27639.3	24063.5	21823.5	15071.7	27340.7	1719950	20218.9	900160	27590.3	45349.1	27982.9	50530.1	21416.9	25568.7	49803.2	42326.7	21942.5
10.085_566.3109	(1r,4r,5r,7r,9r,10s,13s,15s)-15-hydroxy-9-methyl-7-{[6-o-(3-methylbutanoyl)-beta-d-glucopyranosyl]oxy}-14-methylenetetracyclo[11.2.1.0~1,10~.0~4,9~]hexadecane-5-carboxylic acid	C30 H46 O10	566.311	10.085	#N/A	S113385723	#N/A	#N/A	#N/A	level4	#N/A	#N/A	#N/A	#N/A	167259	173517	161224	173704	167172	168503	168515	168512	168503	168316	168885	168333	87946.2	387824	416020	493062	75136.8	110908	198064	126101	59029	75898.4	322886	271106	28863.3	239148	1044996	3425299	5831448	1069673	4634539	934670	145250	74263.5	275304
10.086_402.2984	Oscr#28	C22 H42 O6	402.298	10.086	#N/A	S31150718	#N/A	#N/A	#N/A	level4	#N/A	#N/A	#N/A	#N/A	1338220	1611835	1230173	1421753	1327927	1359227	1405063	1184927	1410151	1462577	1352405	1393720	99326.2	223076	439496	1024437	676414	59936.5	1332320	40119.8	55354.2	38254.4	301058	833864	713885	2339391	281664	390428	598967	26731721	59974.6	91499.3	31284.1	55048.3	131661
10.086_464.2904	Pristimerin	C30 H40 O4	464.29	10.086	C08633	S140269	#N/A	#N/A	#N/A	level4	Terpenoids	Triterpenoids (C30)	Dammarenes	NULL	179544	199305	271122	132865	193326	219035	186253	182660	212038	148420	209424	216081	12754.5	21244	21133.2	92176.4	26623.2	43455.6	47820	24384.3	62809.5	41963.7	78099.7	112612	126747	75085.1	428873	385051	695609	3287094	31016.8	24193.2	38374.1	71927.7	91692.6
10.086_600.4126	3'-N-Acetyl-4'-O-(14-methylheptadecanoyl)fusarochromanone	C35 H56 N2 O6	600.413	10.086	#N/A	S35014603	HMDB0038565	#N/A	#N/A	level4	Organoheterocyclic compounds	Benzopyrans	1-benzopyrans	#N/A	320457	346791	386797	386749	313560	354154	339920	359714	342708	337251	353154	360012	86663.6	1329684	1218938	241713	11374.5	13022.8	14718.9	15946.5	11407.8	32293.6	12657.5	2665329	16639.1	2034808	149422	36278.7	27762.2	788186	37741.7	18440.5	28182.2	19619.1	9795.28
10.092_496.3162	(2s)-2,3-dihydroxypropyl (2r)-2-hydroxy-3-[(1z)-1-octadecen-1-yloxy]propyl hydrogen phosphate	C24 H49 O8 P	496.316	10.092	#N/A	S113377842	#N/A	#N/A	#N/A	level4	#N/A	#N/A	#N/A	#N/A	3119354	2907412	2660583	2651565	2953886	3122967	2712514	2642266	2758311	2958867	2695593	3202919	120191	4735084	1417986	1222453	523091	302754	3050399	192440	46365.5	313543	2185279	3730291	185332	1015967	764133	30529984	9480038	937569	8013699	2540876	313047	294176	998352
10.092_584.0272	Cefodizime	C20 H20 N6 O7 S4	584.027	10.092	#N/A	S4514859	HMDB0041850	#N/A	#N/A	level4	Organoheterocyclic compounds	Lactams	Beta lactams	#N/A	170404	142602	128161	113704	139487	150119	147965	151553	130490	136600	154123	130409	36028.7	508159	472425	100631	9823.49	14384.8	8839.2	12231.9	7653.83	16141.6	11829	318765	13093.5	1020568	91945.6	28759.3	16299.9	16828.7	11503.6	13284.4	20830.3	14735.1	7285.17
10.094_526.3268	(2r)-3-({[(2s)-2,3-dihydroxypropoxy](hydroxy)phosphoryl}oxy)-2-hydroxypropyl nonadecanoate	C25 H51 O9 P	526.327	10.094	#N/A	S113377834	#N/A	#N/A	#N/A	level4	#N/A	#N/A	#N/A	#N/A	145272	142850	174219	222326	203762	149103	177722	162497	144793	195446	174712	171936	21060.6	45859.7	48562.5	337117	85446	100897	122652	82696.2	132962	66827.6	286892	343726	253080	53724.1	37303	86098.8	60785.4	80425.7	44444.9	42581.7	35067.5	128950	142237
10.096_318.2327	2-chloro stearic acid	C18 H35 Cl O2	318.233	10.096	#N/A	S11480878	#N/A	#N/A	#N/A	level4	#N/A	#N/A	#N/A	#N/A	59198.1	73074.5	70800.6	60948.6	81634.4	65158.5	69070.9	64642	65617.7	119218	50850.5	56251.5	5526.05	2672999	891547	164603	49834.9	32324.5	70998.5	29406.5	89031.8	28567.5	144226	206675	264571	17303.3	13092.3	1757038	33036.4	110471	12413.7	11567.6	11596.8	81135	41763.1
10.097_454.2567	Rhodojaponin iv	C24 H38 O8	454.257	10.097	C09180	S390620	#N/A	#N/A	#N/A	level4	Terpenoids	Diterpenoids (C20)	Grayanoids	NULL	2856263	2182194	2149151	2108678	2314821	2783944	1579507	2647424	1984161	2607530	2063293	2667672	28201.9	57626.6	59055.7	9634621	3004853	2502336	2502053	1996011	2603792	1427413	5903543	13469858	55738.4	66677.3	45653.3	98947.6	70632.7	99476.3	124428	123995	228632	3196705	4669094
10.098_436.2814	Tenivastatin	C25 H40 O6	436.281	10.098	C21581	S58263	HMDB0061047	#N/A	#N/A	level4	Organic acids and derivatives	Hydroxy acids and derivatives	Medium-chain hydroxy acids and derivatives	NULL	3957763	4113610	3529170	3091488	3272367	3657840	3800326	3803304	3618576	3643542	2957522	4174399	57938	112156	115662	17095317	4431669	3485864	3647767	4537938	4121861	4205566	9772699	19992638	150396	151012	92967.8	208510	145461	202827	299638	284856	261126	3107697	9834231
10.099_616.3802	Methyl (3beta,5alpha,19e)-3-[(2alpha)-ibogamin-13-yl]vobasan-17-oate	C40 H48 N4 O2	616.38	10.099	#N/A	S10128229	#N/A	#N/A	#N/A	level4	#N/A	#N/A	#N/A	#N/A	3212803	2878319	3485613	3807345	3468398	3451705	3699811	3001493	3753238	3804640	3158725	3010881	12054411	4595451	5030665	1905042	3955051	7472406	3064748	5611560	3816245	9739319	3889410	3969318	731360	10404736	2024482	35618518	1486141	9977455	7705814	9709778	11987170	8285292	2543282
10.101_464.2417	Testosterone glucuronide	C25 H36 O8	464.242	10.101	C11134	MReference-7218	HMDB0003193	#N/A	32	level3	Lipids and lipid-like molecules	Steroids and steroid derivatives	Steroidal glycosides	map00140 Steroid hormone biosynthesis;	1686571	1655140	1577346	1696659	1695687	1647706	1659084	1675169	1674285	1502123	1786540	1680427	30191.9	140082	61005.1	8717153	1299460	1331829	1359819	1218449	1324391	922551	5462277	11322834	46089.1	66603.7	39554.3	75967.4	71800.5	89141.1	234210	227574	180631	1555482	2928455
10.104_386.3397	Mfcd00046761	C23 H46 O4	386.34	10.104	#N/A	S2497482	#N/A	#N/A	#N/A	level4	#N/A	#N/A	#N/A	#N/A	331137	331137	331137	331137	331137	331137	331137	331137	331137	331137	331137	331137	432120	606274	618042	294992	234133	275772	213401	271626	185718	234011	279941	571882	319845	1137555	521692	706218	497655	443730	290813	331298	489438	366825	294313
10.104_434.2856	(1r,3s,5z)-5-{(2e)-2-[(1r,3as,7ar)-1-{(2s)-1-[(2-hydroxy-2-methylpropyl)sulfanyl]-2-propanyl}-7a-methyloctahydro-4h-inden-4-ylidene]ethylidene}-4-methylene-1,3-cyclohexanediol	C26 H42 O3 S	434.286	10.104	#N/A	S7826250	#N/A	#N/A	#N/A	level4	#N/A	#N/A	#N/A	#N/A	125000000	129000000	125000000	126000000	127000000	126000000	127000000	126000000	127000000	129000000	122000000	129000000	1327975	7958392	3544519	528000000	114000000	110000000	123000000	128000000	121000000	78576481	426000000	632000000	7822107	4524945	414856	5881914	3907505	48679333	15728691	17653939	14434328	130000000	225000000
10.104_452.2416	(5z,9alpha,11alpha,13e,15s)-11,15-diacetoxy-9-hydroxy-18-oxoprosta-5,13-dien-1-oic acid	C24 H36 O8	452.242	10.104	#N/A	S34981296	#N/A	#N/A	#N/A	level4	#N/A	#N/A	#N/A	#N/A	3413656	3024638	3270693	2981655	4026094	3435349	3261823	2973098	4205015	3095672	3051066	3370767	28658.7	309700	49629.1	17139457	2196264	2651916	2635150	2333090	3170326	1940951	11575485	17774275	218324	55944.9	39002.9	305377	108800	167518	453607	389857	362349	4582882	3902533
10.11_771.5188	(2r)-3-{[(2-aminoethoxy)(hydroxy)phosphoryl]oxy}-2-{[8-(tetracyclo[6.4.0.0~2,7~.0~3,6~]dodec-10-yl)octyl]oxy}propyl 8-(pentacyclo[6.4.0.0~2,7~.0~3,6~.0~9,12~]dodec-4-yl)octanoate	C45 H74 N O7 P	771.519	10.11	#N/A	S24823084	#N/A	#N/A	#N/A	level4	#N/A	#N/A	#N/A	#N/A	847297	697228	845707	921454	852846	798045	923772	808810	937724	806851	896521	706931	600685	1270598	1620172	808456	32937	116192	19859.4	147000	7470.45	132991	54677.2	754631	87590.6	4129041	571716	28210.5	60052.1	45132.7	51920.7	12879.4	17886.8	14024.9	6545.44
10.111_366.2541	5-(nonadecapentaenyl)benzene-1,3-diol	C25 H34 O2	366.254	10.111	#N/A	S10473571	#N/A	#N/A	#N/A	level4	#N/A	#N/A	#N/A	#N/A	14232202	8170525	15142385	15570416	15158491	13092728	13408991	12753381	13303280	13699403	13176683	12856739	7377929	20942612	17612093	2960035	3107504	3296512	3528683	2279835	2212353	2302146	10027809	1877519	5618417	3979871	135988	24364872	37848549	20203140	9724398	10983298	13034629	5538977	3561131
10.117_256.2402	Palmitic acid	C16 H32 O2	256.24	10.117	C00249	MReference-9949	HMDB0000220	#N/A	87.4	level2	Lipids and lipid-like molecules	Fatty Acyls	Fatty acids and conjugates	map00061 Fatty acid biosynthesis; map00062 Fatty acid elongation; map00071 Fatty acid degradation; map01040 Biosynthesis of unsaturated fatty acids; map01100 Metabolic pathways; map01212 Fatty acid metabolism;	87980354	74987507	96784939	111000000	92230028	87673035	92086099	87619230	94071675	98362966	88775028	86324092	70886371	287000000	430000000	266000000	51884413	118000000	120000000	87628474	224000000	66565896	177000000	208000000	59726478	98587148	51249967	335000000	28582287	353000000	190000000	212000000	160000000	143000000	139000000
10.121_505.0127	Thiazolium, 3-[(4-amino-2-methyl-5-pyrimidinyl)methyl]-4-methyl-5-(4,6,8,8-trihydroxy-4,6,8-trioxido-3,5,7-trioxa-4,6,8-triphosphaoct-1-yl)-	C12 H20 N4 O10 P3 S	505.013	10.121	C03028	S496	HMDB0001512	#N/A	#N/A	level4	Organoheterocyclic compounds	Diazines	Pyrimidines and pyrimidine derivatives	map00730 Thiamine metabolism; map01100 Metabolic pathways;	1732155	1780241	1456761	1522955	1769623	1726452	1547831	1720145	1478267	1447991	1770680	1887783	4246548	1229475	1546013	1521343	431948	726867	71733.2	947008	54557.2	1049845	241370	900573	879666	4800235	1588866	96043.1	562104	191757	256486	38208.3	82240	77562.3	71389.5
10.126_356.2692	N~2~-tetradecanoyl-l-glutamine	C19 H36 N2 O4	356.269	10.126	#N/A	S113371134	#N/A	#N/A	#N/A	level4	#N/A	#N/A	#N/A	#N/A	327435	336499	315082	342095	360862	322113	272680	588479	264814	311196	273416	416836	860527	627485	576233	1636986	309532	312430	3844506	1043830	4537144	822218	4314479	448598	1766075	1029923	403627	2597029	365962	286532	1437743	6712651	1317182	1265414	6196779
10.128_418.2368	Phyllanthin	C24 H34 O6	418.237	10.128	C10746	S318634	#N/A	#N/A	#N/A	level4	Phenylpropanoids	Lignans	Lignans	NULL	71003.6	74226.7	89324.5	73735.8	88513.7	75067.9	83169.1	78265.1	85164.3	78672.3	85866.5	66999.6	4387.86	27536	21940.3	41945.9	10420.3	13419	415544	10618.1	14441.4	8456.92	35520.2	41808.3	15399.6	6990.88	22230.6	451534	6711.53	59895.1	6349.9	6180.64	5172.71	42310.7	18847.7
10.131_745.5247	O-[{(2r)-3-[(1z)-1-hexadecen-1-yloxy]-2-[(9z)-9-octadecenoyloxy]propoxy}(hydroxy)phosphoryl]-l-serine	C40 H76 N O9 P	745.525	10.131	#N/A	S113376744	#N/A	#N/A	#N/A	level4	#N/A	#N/A	#N/A	#N/A	173268	163874	169966	197970	182415	141225	174244	153127	233268	157240	175367	157879	77134	126111	64436.6	39043.3	6853.76	8085.32	6146.82	8594.53	6547.94	6698.34	7722.08	19777.6	10801.5	206275	539271	19669.1	15399.1	37074.7	7256.08	6510.01	9550.69	9677.88	4682.39
10.132_490.3177	Sapacitabine	C26 H42 N4 O5	490.318	10.132	#N/A	S135703	#N/A	#N/A	#N/A	level4	#N/A	#N/A	#N/A	#N/A	917698	1121132	770576	1025887	1039396	1013625	999101	907279	871866	1386392	979082	764860	1516639	1115630	1620197	935507	149894	302781	28907.3	326042	69355.6	376115	90120.5	1304286	324487	3995506	772698	83374.1	138452	74034.4	75525.2	36154.1	51824.2	48767.5	30006.6
10.137_694.4531	Methyl 13-sophorosyloxydocosanoate	C35 H66 O13	694.453	10.137	#N/A	S21865833	#N/A	#N/A	#N/A	level4	#N/A	#N/A	#N/A	#N/A	112990	112990	112990	112990	112990	112990	112990	112990	112990	112990	112990	112990	10908.6	35432.3	35058	252927	82097.2	78055.9	119385	58689.6	122486	35300.5	224963	344490	31469.7	41085.6	81993	83745.7	57523.5	35155.4	24727.7	51592.7	22756.9	89065.7	62472.3
10.138_475.3077	(z)-n-[(4z,7z,10z,13z,16z,19z)-1-hydroxy-4,7,10,13,16,19-docosahexaen-1-ylidene]-l-phenylalanine	C31 H41 N O3	475.308	10.138	#N/A	S59664371	HMDB0062333	#N/A	#N/A	level4	Organic acids and derivatives	Carboxylic acids and derivatives	Amino acids, peptides, and analogues	#N/A	677554	762055	755430	662728	535549	611211	739106	617623	685582	669529	733604	626962	1697697	194748	360682	921671	87343	379856	19148.7	448797	29074	413612	71481.6	193389	230558	2042804	685351	57452	114283	122333	28025.6	63187.4	38309.6	31537.3	30380.6
10.138_651.4004	(14e)-3-ethyl-7-hydroxy-2,8,12,16-tetramethyl-5,13-dioxo-10-(2-oxoethyl)-4,17-dioxabicyclo[14.1.0]heptadec-14-en-9-yl 2-o-butyryl-3,4,6-trideoxy-3-(dimethylamino)hexopyranoside	C35 H57 N O10	651.4	10.138	#N/A	S30791842	#N/A	#N/A	#N/A	level4	#N/A	#N/A	#N/A	#N/A	507100	596810	827387	525208	526789	647901	579565	568947	622098	410601	818618	592910	10449496	533473	481216	506734	4903658	7187896	1831803	5756880	3565878	1849428	4792722	399336	461284	960998	569160	623640	775079	15420972	1425780	1497648	5192702	13843606	3527671
10.153_660.4216	16-hydroxyphorbol 13-decanoate 12-palmitate	C38 H60 O9	660.422	10.153	C09153	S296003	#N/A	#N/A	#N/A	level4	Terpenoids	Diterpenoids (C20)	Tiglianes	NULL	154824	186738	141072	197325	180526	233895	151380	193018	179238	266303	150060	128946	31301.2	365860	536623	122585	7909.85	14097	5875.09	11028.4	6626.7	9382.44	9279.45	318001	22506.3	1855593	103078	17427.9	14753.1	24872.3	13013.9	11549.2	16896.6	11666.1	8656.44
10.155_338.3186	Brassidic acid	C22 H42 O2	338.319	10.155	#N/A	S4445899	#N/A	#N/A	#N/A	level4	#N/A	#N/A	#N/A	#N/A	422486	463638	426730	463073	417286	449427	429051	462808	444975	434720	434590	434411	627533	745529	772368	646612	189696	317294	286538	283972	159154	166828	3742397	691856	238605	9354755	571128	351058	5305299	430137	192230	178402	249040	336771	193967
10.156_629.0369	Methyl 2-[(3e)-6-amino-3-{[4-azido-2-hydroxy-3-(~125~i)iodobenzoyl]imino}-3h-xanthen-9-yl]benzoate	C28 H18 [125]I N5 O5	629.037	10.156	#N/A	S570945	#N/A	#N/A	#N/A	level4	#N/A	#N/A	#N/A	#N/A	67015.4	98400.9	72055	28804.5	95064.6	55661.9	81532.4	68469.5	55910.2	75614.1	74482.8	56890.9	16302.7	178867	85043.7	15401.1	7231.03	18344.2	3994.61	14252.7	3946.23	5102.55	10514.3	84079.4	7036.85	90046.2	16364.4	7664.78	14447.8	13549.3	7053.81	6794.3	10354.6	7262.63	5167.94
10.158_513.2004	13-deoxydaunorubicin	C27 H31 N O9	513.2	10.158	C12429	S138507	#N/A	#N/A	#N/A	level4	PK Polyketides	PK13 Aromatic polyketides	PK1305 Anthracyclinones	#N/A	161449	193595	171114	139903	142276	121592	232047	122369	173238	129414	157201	193286	35756.5	78077.4	112520	299063	70166.9	79961.5	99927.3	90459.6	97322.1	52444.8	164536	309317	76340.8	47008.2	672309	70453.8	484064	140513	39552.7	41739.7	39342.8	103283	127208
10.16_400.3342	Mfcd00010474	C27 H44 O2	400.334	10.16	#N/A	S82599	#N/A	#N/A	#N/A	level4	#N/A	#N/A	#N/A	#N/A	7331176	7588418	7143285	7519294	7073104	7386769	7130392	7406598	7301501	6765637	7786788	7482044	2068861	1128798	2356441	42646418	2285364	2502504	3635246	2199842	1859175	1161761	12328363	999909	6517833	8992005	7528880	31934933	17461271	15103120	3341409	3697360	3531018	3613996	9128325
10.165_810.5777	(19z,23r,29s)-26,29,30-trihydroxy-26-oxido-21,25,27-trioxa-26lambda~5~-phosphatriacont-19-en-23-yl (5z,8z,11z,14z)-5,8,11,14-icosatetraenoate	C46 H83 O9 P	810.578	10.165	#N/A	S107450912	#N/A	#N/A	#N/A	level4	#N/A	#N/A	#N/A	#N/A	33328.6	61148.3	28300.3	36918.4	48563.4	32232.1	43636.9	34001.8	34393.6	40624.5	37339.8	46892.8	13041.5	3179263	3164029	146203	38430.7	50600.5	50346.2	42170.1	59014.8	32668.6	93846.2	228892	23873.8	26226.8	24889.3	36422.1	33842.3	32714	22524.7	18366.1	15848.7	54562.8	58534.1
10.167_614.3688	(3beta,4beta,5beta,6beta,15alpha,16beta,25s)-6,8,15,16,26-pentahydroxy-4,5-epoxycholestan-3-yl beta-d-xylopyranoside	C32 H54 O11	614.369	10.167	#N/A	S29213984	#N/A	#N/A	#N/A	level4	#N/A	#N/A	#N/A	#N/A	716920	586532	447227	626467	592210	598516	609848	576898	594150	460796	866551	512005	2289527	637309	620026	907169	616640	2119182	107561	1812642	202588	145180	2275949	256121	101388	1496352	379113	108536	277241	1236755	95653.4	87701.3	330371	1897299	598748
10.172_607.3495	(2r)-3-{[(2-aminoethoxy)(hydroxy)phosphoryl]oxy}-2-{[(6e)-5-hydroxy-8-oxo-6-octenoyl]oxy}propyl palmitate	C29 H54 N O10 P	607.35	10.172	#N/A	S113380842	#N/A	#N/A	#N/A	level4	#N/A	#N/A	#N/A	#N/A	196090	221725	148190	264545	157111	229025	155212	256542	260932	248430	114348	192430	69567.4	143221	133314	69522.8	26798.6	59641.5	19204.1	48015.4	20097	19690.8	43781.9	96244.8	29780.9	327964	67557.1	28984.3	53474.9	51035.7	24116.9	22656.2	54029.2	40810.3	21180.5
10.175_442.3812	Betulin	C30 H50 O2	442.381	10.175	C08618	S65272	HMDB0036838	#N/A	#N/A	level4	Terpenoids	Triterpenoids (C30)	Lupanes	NULL	201746	242996	204581	222441	200839	220634	213266	230556	218858	211895	211433	210948	275373	360217	376671	692174	97667.4	153601	87601.7	138730	79293	82934.2	339244	343027	429295	864762	283339	1491066	941521	213137	94218.2	95667	121616	140817	436063
10.179_364.3342	(5e,9e)-5,9-tetracosadienoic acid	C24 H44 O2	364.334	10.179	#N/A	S4471991	#N/A	#N/A	#N/A	level4	#N/A	#N/A	#N/A	#N/A	212115	232930	219704	232951	210053	227647	217812	234161	222401	231176	215265	214848	313191	375766	390462	2850715	104354	160026	210313	143636	99091.9	84196.8	2150102	351173	121060	899779	335992	108990	227486	230025	95797.1	88772.6	123734	170687	194758
10.18_583.3858	O-(hydroxy{(2r)-2-hydroxy-3-[(2-methoxyhenicosyl)oxy]propoxy}phosphoryl)-l-serine	C28 H58 N O9 P	583.386	10.18	#N/A	S113376786	#N/A	#N/A	#N/A	level4	#N/A	#N/A	#N/A	#N/A	4974574	6114305	6404736	5348135	5552755	5665411	6142839	6019161	6507896	4106057	5777710	6503876	75061811	1160254	1139992	7616354	45580278	56667160	18973192	47855979	30895367	14709431	53850139	1017305	5796871	2587411	970566	19089687	882664	98800031	9021637	8114270	30520163	82243478	37482217
10.181_583.9222	2-[3,4-bis(sulfooxy)phenyl]-5-hydroxy-4-oxo-7-(sulfooxy)-4h-chromen-3-yl acetate	C17 H12 O17 S3	583.922	10.181	#N/A	S8385935	#N/A	#N/A	#N/A	level4	#N/A	#N/A	#N/A	#N/A	7071984	7948790	7273940	7600336	7265971	7347505	7164240	7715267	7047546	7634338	7905340	6965437	4934545	14673181	18473108	8692135	322697	1226302	75685	1048398	113330	612914	874930	14062306	223051	46844588	5816202	88028	283886	386172	126454	72010.2	172585	437118	83590.7
10.182_344.3294	Batyl alcohol	C21 H44 O3	344.329	10.182	C13858	S3553	#N/A	#N/A	#N/A	level4	FA Fatty acyls	FA10 Fatty ethers	Null	NULL	552541	636432	575777	626796	574959	595163	572960	616905	583233	604190	612974	560701	820801	1048278	1031114	600729	272507	450196	202572	389491	253373	247240	494760	922596	359931	2338737	883918	803175	596351	658742	273320	232416	337302	675729	490318
10.185_592.356	7,8,7',8'-tetradehydroastaxanthin	C40 H48 O4	592.356	10.185	#N/A	S10189510	#N/A	#N/A	#N/A	level4	#N/A	#N/A	#N/A	#N/A	814743	966304	1089332	1006401	793898	925634	929022	930895	919270	757185	1385334	763380	13427144	1901683	1471242	4598843	2092843	3921691	322705	4897413	716298	1156031	8064236	2686445	116913	1828059	767450	118843	664306	4287315	220816	298979	1472177	4513236	3334205
10.193_426.3614	Nb-Stearoyltryptamine	C28 H46 N2 O	426.361	10.193	#N/A	S9971382	HMDB0040816	#N/A	#N/A	level4	Organoheterocyclic compounds	Indoles and derivatives	Indoles	#N/A	226450	271881	237358	262889	233128	247397	489977	231230	242969	310979	222610	218657	300797	422783	430211	354256	107555	181087	82243.2	163352	100108	92135.1	195183	356322	128818	938240	328147	2672425	259721	1740426	99981.1	89546.4	129328	190950	176769
10.195_548.409	Cholesteryl-beta-D-glucoside	C33 H56 O6	548.409	10.195	C03855	S389141	#N/A	#N/A	#N/A	level4	ST Sterol Lipids	ST01 Sterols	ST0101 Cholesterol and derivatives	NULL	7849200	8083428	7728788	7779552	8080301	8253913	7594283	7935643	7778973	7743452	8460227	7735780	20058956	4401953	8621964	9858667	878043	4952334	273851	4585153	298805	2199709	817553	5876396	1709082	56451954	12836728	347015	1167470	1004895	1040472	416975	389010	179772	198264
10.195_568.3266	(3î±,5î²,6î±)-23-carboxy-3-hydroxy-24-norcholan-6-yl î²-d-glucopyranosiduronic acid	C30 H48 O10	568.327	10.195	#N/A	S169791	#N/A	#N/A	#N/A	level4	#N/A	#N/A	#N/A	#N/A	3177695	3177695	3177695	3177695	3177695	3177695	3177695	3177695	3177695	3177695	3177695	3177695	4536548	540362	988459	4922025	1552219	2449160	521399	1820542	986291	677932	8141737	232969	99217.6	648436	215282	1132911	177716	8064953	199948	162618	880036	4517162	1421140
10.196_416.3292	Calcitriol	C27 H44 O3	416.329	10.196	C01673	MReference-1451	HMDB0001903	#N/A	49.1	level3	Lipids and lipid-like molecules	Steroids and steroid derivatives	Vitamin D and derivatives	map00100 Steroid biosynthesis; map01100 Metabolic pathways; map04928 Parathyroid hormone synthesis, secretion and action; map04961 Endocrine and other factor-regulated calcium reabsorption; map04978 Mineral absorption; map05152 Tuberculosis;	306081	332343	347278	336686	286589	358818	308393	366202	342605	292880	292002	360434	13922.4	2016542	6573430	2067947	117937	171965	400332	201352	464441	137212	350054	254522	199474	67973.6	87222.5	721778	130092	310812	43189.5	28689.4	8442.42	51310.3	800439
10.197_384.3239	Tricosanedioic acid	C23 H44 O4	384.324	10.197	#N/A	S7822619	#N/A	#N/A	#N/A	level4	#N/A	#N/A	#N/A	#N/A	1004156	1209655	1059595	1178397	1262780	1152893	1059537	1171883	1094526	1137654	1154968	1137269	1541390	1912743	1997145	2129697	4339612	4046633	2720429	1375087	2481290	865971	1239565	1702673	1475931	4273098	1652162	13806005	1325445	3623762	2035750	2189580	3863607	10847605	5918018
10.197_478.2728	3-{3-[(2e)-3,7-dimethyl-2,6-octadien-1-yl]-4-hydroxy-5-(3-methyl-2-buten-1-yl)phenyl}-1-(2,4,6-trihydroxyphenyl)-1-propanone	C30 H38 O5	478.273	10.197	#N/A	S24826787	#N/A	#N/A	#N/A	level4	#N/A	#N/A	#N/A	#N/A	7952075	9814775	6037955	4929457	8997192	7628553	7754291	7475595	6074793	9825205	5979440	7907129	406234	666955	184508	10849569	5334942	8693441	5841005	9915612	8594634	10498956	9057118	6178657	1398198	2013392	130605	739392	787903	302873	3586935	3502233	3158986	13388589	17216128
10.2_402.3713	(2s)-3-{[(2r)-2-hydroxyhenicosyl]oxy}-1,2-propanediol	C24 H50 O4	402.371	10.2	#N/A	S113371323	#N/A	#N/A	#N/A	level4	#N/A	#N/A	#N/A	#N/A	803941	818373	838399	806827	772917	830350	831765	820073	769369	803770	798989	855667	328850	4530360	4542500	883413	117441	194293	88440.6	167478	108558	99435.9	202685	5370542	137076	4547048	385460	148183	292219	282399	109458	98170.6	141980	204189	128414
10.201_565.3639	(4r,5s,6s,7r,9r,11e,13e,15s,16r)-16-ethyl-4-hydroxy-5,9,13,15-tetramethyl-2,10-dioxo-7-(2-oxoethyl)oxacyclohexadeca-11,13-dien-6-yl 3,4,6-trideoxy-3-(dimethylamino)-beta-d-xylo-hexopyranoside	C31 H51 N O8	565.364	10.201	#N/A	S8113479	#N/A	#N/A	#N/A	level4	#N/A	#N/A	#N/A	#N/A	1232329	2543830	2590798	1864368	3025200	1531741	2300916	2276610	3209509	1248906	2554586	1841532	29648349	1388752	1401651	2423034	18978275	22913470	6391284	22304429	10781062	5128885	20952759	1071490	1515784	3050728	886121	7511038	862646	10760870	3069114	2602530	8880994	28032431	10036808
10.206_826.5387	(2e)-3,5,7,11-tetramethyl-2-hexadecen-1-yl 3-(14-ethyl-13-formyl-4,8,18-trimethyl-20-oxo-9-vinyl-3-phorbinyl)propanoate	C53 H70 N4 O4	826.539	10.206	#N/A	S35013708	HMDB0034248	#N/A	#N/A	level4	Benzenoids	Benzene and substituted derivatives	Styrenes	#N/A	745605	711247	683305	535828	679724	734423	569920	739842	682324	713120	658958	629926	50444.1	57156.9	59312.6	37910.3	28019.3	24493	34116.2	22143.6	39581.9	14447.1	78568.7	48467.1	17527	126962	71770.5	75338.9	38162.9	39548.8	34010.5	66992.9	155750	45367	16019.1
10.208_337.3345	Erucamide	C22 H43 N O	337.334	10.208	#N/A	S4517399	#N/A	#N/A	#N/A	level4	#N/A	#N/A	#N/A	#N/A	345000000	320000000	323000000	370000000	317000000	327000000	332000000	330000000	322000000	353000000	343000000	319000000	78565579	79199560	184000000	1000000000	96642294	82846063	141000000	91699298	301000000	85759627	943000000	163000000	207000000	425000000	58345586	658000000	629000000	1810000000	119000000	122000000	132000000	460000000	442000000
10.213_586.4943	Erythrinasinate A	C38 H66 O4	586.494	10.213	#N/A	S30777289	HMDB0038713	#N/A	#N/A	level4	Phenylpropanoids and polyketides	Cinnamic acids and derivatives	Hydroxycinnamic acids and derivatives	#N/A	1320459	1483833	1644403	1371229	1762831	1121579	1468933	1381554	1691781	1371076	1323725	1583546	1205405	3107154	4107828	1463047	478868	185638	1302805	882733	470747	1212995	170119	317717	2285224	4802931	18058245	3130921	7089009	3786008	1180505	1897510	354932	80821.3	1562993
10.214_460.301	(3s,5s)-3-[(e)-{(1r,3as,7ar)-1-[(2r,3e,5r)-5,6-dimethyl-3-hepten-2-yl]-7a-methyloctahydro-4h-inden-4-ylidene}methyl]-1,3,4,5,6,7-hexahydro-2-benzothiophene-5-ol 2,2-dioxide	C28 H44 O3 S	460.301	10.214	#N/A	S7826178	#N/A	#N/A	#N/A	level4	#N/A	#N/A	#N/A	#N/A	41995950	38032038	38596921	43822296	39316718	40622042	42164111	45194276	37235747	37975570	39830863	43709336	183034	2822145	1014970	339000000	72266511	34368633	100000000	52510126	74194134	60672962	123000000	254000000	4037254	2399837	81255.4	2347544	1039920	333138	2600114	2193260	182844	41021674	121000000
10.214_539.3598	O-{hydroxy[(2r)-2-hydroxy-3-(icosyloxy)propoxy]phosphoryl}-l-serine	C26 H54 N O8 P	539.36	10.214	#N/A	S113376768	#N/A	#N/A	#N/A	level4	#N/A	#N/A	#N/A	#N/A	6722802	6986030	5868965	6356384	6456035	6932462	7418723	6794400	6952459	6549205	8251497	4792154	55674972	765504	818278	8177541	26131751	22409083	12989043	21350774	21131122	11389848	31072180	697569	7543137	1549333	1400766	24363680	1446578	61929476	10530147	7549702	19344077	45665664	21316377
10.214_541.3356	O-(hydroxy{(2r)-2-hydroxy-3-[(2-methoxyoctadecyl)oxy]propoxy}phosphoryl)-l-serine	C25 H52 N O9 P	541.336	10.214	#N/A	S113376783	#N/A	#N/A	#N/A	level4	#N/A	#N/A	#N/A	#N/A	5004778	5838710	3801704	5725184	5088365	5120720	4990166	4967264	4907083	5836003	5355879	4261196	39548114	895397	898746	4943523	27355764	19755412	15258629	21306035	24640804	11684788	22703067	990703	8289704	1750003	987312	27451555	929672	50357371	9004840	6121878	13949007	49495459	19338014
10.215_310.1191	Moracin c	C19 H18 O4	310.119	10.215	#N/A	S136764	HMDB0033310	#N/A	#N/A	level4	Phenylpropanoids and polyketides	2-arylbenzofuran flavonoids	null	#N/A	5026110	5333311	7743222	5468368	5681888	5453327	5785702	5979162	6038705	2982306	9005675	6475321	7877771	3745112	6607088	5827863	33999522	17203847	7283304	64526184	40216947	2605653	10545780	9677752	155000000	18398866	167000000	6014377	58694094	61039514	9042357	11856277	4660889	8049142	171000000
10.215_364.2064	Flugestone	C21 H29 F O4	364.206	10.215	#N/A	S223326	#N/A	#N/A	#N/A	level4	#N/A	#N/A	#N/A	#N/A	2603323	3009217	3698751	3270478	2847788	2924366	3369443	2972944	3129308	4192226	2972219	2280236	3381660	3707163	3115481	24992239	11987386	11673866	26759907	9756042	15789087	23644846	22394829	1629244	8174258	6801049	1295608	39427358	4320897	1035297	15437255	33625638	15041134	10734335	21414814
10.215_540.845	Clioxanide	C15 H10 Cl I2 N O3	540.845	10.215	#N/A	S24870	#N/A	#N/A	#N/A	level4	#N/A	#N/A	#N/A	#N/A	520047	596812	480103	505562	458955	510889	534396	498160	531104	563223	379924	613308	1350309	869759	2371115	1538766	1601313	1544011	561193	1395631	701728	627312	4390960	604483	423239	1674283	498921	272185	537836	1954026	257589	257532	1295371	2636372	744408
10.215_914.5848	1-[(13z,16z)-docosadienoyl]-2-linoleoyl-sn-glycero-3-phospho-1d-myo-inositol	C49 H87 O13 P	914.585	10.215	#N/A	S58145719	#N/A	#N/A	#N/A	level4	#N/A	#N/A	#N/A	#N/A	51585	55924.9	45729.5	57922.8	56907.4	49146.9	56665.7	54073.7	58378.5	51217	46093.2	57376	341.258	1114.87	1123.34	12123	1572.64	690.635	2236.17	1150.14	1367.31	1297.82	4038.93	7369.19	842.685	843.684	1205.02	717.472	845.971	8387	426.962	547.274	298.885	742.489	3504.68
10.216_282.2558	Oleic acid	C18 H34 O2	282.256	10.216	C00712	MReference-10	HMDB0000207	#N/A	84.4	level2	Lipids and lipid-like molecules	Fatty Acyls	Fatty acids and conjugates	map00061 Fatty acid biosynthesis; map01040 Biosynthesis of unsaturated fatty acids;	338000000	347000000	357000000	326000000	371000000	333000000	361000000	356000000	352000000	326000000	335000000	367000000	49338270	426000000	466000000	2620000000	240000000	56608605	548000000	171000000	281000000	259000000	569000000	1060000000	213000000	159000000	227000000	303000000	128000000	89990840	86663951	157000000	33582729	15060537	883000000
10.216_490.2731	Dexamethasone tebutate	C28 H39 F O6	490.273	10.216	#N/A	S16736122	#N/A	#N/A	#N/A	level4	#N/A	#N/A	#N/A	#N/A	3395322	3326848	3293962	3436187	3340353	3358268	3358125	3358399	3356653	3369260	3343749	3362880	26213.3	406446	135485	4126907	5673920	377129	3835953	3536888	5557082	6059103	8861584	3246918	414275	1137835	105259	257928	457160	48275.2	1563364	683161	27786.6	2805280	7292369
10.217_804.5257	(3e,7e,11e,15e,19e,23e,27e,31e)-4,8,12,16,20,24,28,32,36-nonamethyl-3,7,11,15,19,23,27,31,35-heptatriacontanonaen-1-yl trihydrogen diphosphate	C46 H78 O7 P2	804.526	10.217	#N/A	S10128123	#N/A	#N/A	#N/A	level4	#N/A	#N/A	#N/A	#N/A	1121010	1205908	1021420	1065752	991688	1200661	1054815	1162040	1113287	1138852	1058871	1036843	167226	101438	106544	58277.7	52044	121521	22828.2	76625.5	26152.8	28223.7	142439	89626.5	33044.6	226414	145855	228123	69892.1	68615.8	64147.3	120964	215575	142778	81572.1
10.219_448.3011	(3s,5s)-3-[(e)-{(1r,3as,7ar)-7a-methyl-1-[(2r)-6-methyl-2-heptanyl]octahydro-4h-inden-4-ylidene}methyl]-1,3,4,5,6,7-hexahydro-2-benzothiophene-5-ol 2,2-dioxide	C27 H44 O3 S	448.301	10.219	#N/A	S7826373	#N/A	#N/A	#N/A	level4	#N/A	#N/A	#N/A	#N/A	54186705	51190528	50390378	59001453	52533878	53115717	54321254	53695355	52818709	50415044	56786859	53063566	465551	3536788	1136422	502000000	78905903	51382389	104000000	49651768	69332525	44010654	141000000	285000000	5505100	5407614	155627	2364389	1062266	254720	6645421	3332864	1915660	54827795	140000000
10.219_782.5132	(3z,6z,9z,12z,21r,27s)-24,27,28-trihydroxy-24-oxido-18-oxo-19,23,25-trioxa-24lambda~5~-phosphaoctacosa-3,6,9,12-tetraen-21-yl (9z)-9-nonadecenoate	C43 H75 O10 P	782.513	10.219	#N/A	S113377150	#N/A	#N/A	#N/A	level4	#N/A	#N/A	#N/A	#N/A	931112	910653	866605	952804	815090	925803	896635	940592	1005253	693494	1022712	907141	162523	82446	85221.1	47950.1	55645.6	52599.4	35894.8	31796.8	52043	32439.4	39592	69932.1	25860.8	182834	70303.8	216824	54806.2	143644	61123.6	94651.3	225220	40472.7	50391.2
10.222_310.2874	2450	C20 H38 O2	310.287	10.222	#N/A	S4515636	#N/A	#N/A	#N/A	level4	#N/A	#N/A	#N/A	#N/A	969961	969960	969961	969960	969961	969961	969961	969961	969961	969961	969960	969961	435048	681262	685988	3096097	538391	760887	869404	247806	641638	240607	4112667	913542	358424	3610529	11999028	1898302	1889958	3347263	346062	1029483	565479	465417	1097782
10.223_492.2727	Mucronine b	C28 H36 N4 O4	492.273	10.223	C10010	S4444914	#N/A	#N/A	#N/A	level4	#N/A	#N/A	#N/A	NULL	331474	248079	187462	242976	196418	273380	244082	231539	222796	294773	232661	223102	17809.8	62595.3	64425.2	3683910	565738	243370	716876	285886	285399	180889	1080893	3037813	50380.6	47788.7	67702.4	42779.1	50026.3	30168.3	22010	27859.5	15022.2	295542	885380
10.225_759.5836	(2s)-n-[(2s,3s,4r,8z)-1-(beta-d-glucopyranosyloxy)-3,4-dihydroxy-8-octadecen-2-yl]-2-hydroxyoctadecanamide	C42 H81 N O10	759.584	10.225	#N/A	S113381805	#N/A	#N/A	#N/A	level4	#N/A	#N/A	#N/A	#N/A	388107	468102	410545	456815	406999	455746	400388	419433	401430	435382	440176	431632	599443	745106	790357	430552	214062	320671	163661	296409	201155	184404	365126	663679	254275	1503205	657079	275118	528010	521609	198971	177937	256577	379505	236319
10.226_462.3171	(1s,3r,5z,7e,9xi,20r)-20-[(3-ethyl-3-hydroxypentyl)sulfanyl]-9,10-secopregna-5,7,10-triene-1,3-diol	C28 H46 O3 S	462.317	10.226	#N/A	S7826426	#N/A	#N/A	#N/A	level4	#N/A	#N/A	#N/A	#N/A	18868074	17743138	16210166	25549120	16491795	18388380	18887589	18271204	18535004	22009746	17144057	17592302	75990.3	1525321	344993	139000000	34884024	17918112	39463573	19774253	46609608	24947421	63474291	109000000	2506895	1196131	78825.1	612468	238356	470135	688214	853860	700000	25630406	42653836
10.226_548.4252	(8s,20z,33r,34z)-20,34-heptatriacontadiene-2,4,6,36-tetrayne-1,8,33-triol	C37 H56 O3	548.425	10.226	#N/A	S8730046	#N/A	#N/A	#N/A	level4	#N/A	#N/A	#N/A	#N/A	121055	118579	120064	121711	119411	120187	120150	120160	120258	120886	118170	121364	64227	97828.8	96707.5	1009682	142782	61172.5	219232	97639.5	133527	110976	1589896	682535	81727.4	74792.2	262448	68926.6	721040	45081.5	38965.5	50430.3	27154.1	69568.7	291771
10.227_359.3171	(5z,8z,11z,14z)-2-methyl-n-propyl-5,8,11,14-icosatetraenamide	C24 H41 N O	359.317	10.227	#N/A	S4446537	#N/A	#N/A	#N/A	level4	#N/A	#N/A	#N/A	#N/A	20584253	18992715	20349047	23591308	19496885	20100441	20752278	19966855	20415354	24963723	19270604	18313701	11534526	1539769	6366005	100000000	10678636	22264478	50861081	24584583	89849334	43216936	89155619	1912805	63697218	59556457	2434147	174000000	194000000	201000000	46638401	49858955	60778276	127000000	45702942
10.228_491.3058	Bardoxolone	C31 H41 N O4	491.306	10.228	#N/A	S354529	#N/A	#N/A	#N/A	level4	#N/A	#N/A	#N/A	#N/A	1120114	1302467	1228062	1466151	1625989	1064350	1340641	1019538	1421793	1625420	1163299	1223146	1364341	1148417	2306466	2888475	246447	721898	147073	631116	238029	204006	2326986	1662213	93489	4022580	230814	1415803	66156.4	2360334	202642	169858	400638	1217601	373597
10.228_918.6164	(2r)-1-[(hydroxy{[(1s,2r,3r,4s,5s,6r)-2,3,4,5,6-pentahydroxycyclohexyl]oxy}phosphoryl)oxy]-3-(stearoyloxy)-2-propanyl (13z,16z)-13,16-docosadienoate	C49 H91 O13 P	918.616	10.228	#N/A	S113378132	#N/A	#N/A	#N/A	level4	#N/A	#N/A	#N/A	#N/A	75628.1	96767.8	113059	81953.1	78977.6	83434.6	91721.1	86187.9	95134.6	100053	82475.4	78529.4	3106	20521.8	19263.8	109691	13978.3	6192.38	19364.6	10449.3	11809.8	11153.5	63347.4	65226.2	7262.19	210146	10411.2	6171.42	7208.17	26471.1	3936.02	5116.7	2837.47	6369.47	30736.5
10.23_484.3168	Propapyriogenin a2	C30 H44 O5	484.317	10.23	C08971	S390516	#N/A	#N/A	#N/A	level4	Terpenoids	Triterpenoids (C30)	Oleananes	NULL	342958	344623	353197	308897	309937	365003	317062	358679	365776	338949	291098	344941	425102	1540230	1819572	419594	21001.3	117346	15689.2	73492.7	19261.8	44831	34169.4	1239725	25605.2	4065536	192442	25355.2	52689.8	52522.5	49609.3	17526.8	26657.3	36418.2	22604
10.231_516.3142	(3alpha,5alpha,7alpha)-3,7,8-trihydroxycholestan-27-yl hydrogen sulfate	C27 H48 O7 S	516.314	10.231	#N/A	S113385585	#N/A	#N/A	#N/A	level4	#N/A	#N/A	#N/A	#N/A	2188781	1999233	2419394	1986568	2158384	2028742	2234150	2139601	2057455	2412128	2041295	2045516	2237273	1591706	2791209	4340578	251265	1356707	411616	1187580	285221	245822	4439974	2528184	274474	2311164	206920	1132520	220467	2963351	250541	115024	569157	1415853	449620
10.237_715.5601	N-[(2s,3r,4e)-1-(beta-d-glucopyranosyloxy)-3-hydroxy-4-tetradecen-2-yl]-2-hydroxyicosanamide	C40 H77 N O9	715.56	10.237	#N/A	S113381893	#N/A	#N/A	#N/A	level4	#N/A	#N/A	#N/A	#N/A	397279	390839	389180	398911	393286	393957	393792	393921	394068	397831	384986	398809	564599	720904	693990	354747	204242	274823	164721	257694	201417	162545	303298	643675	237091	1349913	525055	271144	478194	486824	193237	181925	263589	366797	224022
10.238_1009.7023	(2s,3r,4e)-2-[(2-hydroxydocosanoyl)amino]-1-[(2,3,4,6-tetra-o-acetyl-beta-d-galactopyranosyl)oxy]-4-octadecen-3-yl acetate	C56 H99 N O14	1009.7	10.238	#N/A	S113381802	#N/A	#N/A	#N/A	level4	#N/A	#N/A	#N/A	#N/A	12328595	12138730	12109323	12050890	12111233	12650286	11309202	11977969	12431532	11977070	12557839	11982812	19373970	350106	3936021	12470716	6310902	6981750	2776036	7345119	4418547	2735387	20981556	2134358	1197315	601355	1697726	11829899	204132	17390072	2624466	2017374	4370420	12244019	8834051
10.238_422.355	(3beta,5alpha,24s)-4-methylenestigmasta-7,9(11),14-trien-3-ol	C30 H46 O	422.355	10.238	#N/A	S26341258	#N/A	#N/A	#N/A	level4	#N/A	#N/A	#N/A	#N/A	256785	249642	234481	246868	279044	273617	240888	260956	253603	236357	261611	262885	315601	455848	568620	3584240	131265	186182	97203	205939	126462	156360	211621	423702	276444	948431	590868	775111	1738711	360277	125618	114230	171971	216375	219293
10.24_857.655	O-[{(2r)-2-[(11z)-11-docosenoyloxy]-3-[(1z)-1-icosen-1-yloxy]propoxy}(hydroxy)phosphoryl]-l-serine	C48 H92 N O9 P	857.655	10.24	#N/A	S113376739	#N/A	#N/A	#N/A	level4	#N/A	#N/A	#N/A	#N/A	346077	336739	306144	352900	300188	332528	280582	299400	416779	296661	334553	309671	199490	1720228	1562316	325772	11768	58381.8	8656.01	59777.8	11244.5	9894.7	18991.1	1360433	13456	1825368	301246	16313.2	27024	31118.6	10655.7	9666.01	14516.7	17272.5	12515.4
10.252_283.2871	Amide c18	C18 H37 N O	283.287	10.252	C13846	S29032	HMDB0034146	#N/A	#N/A	level4	Organic acids and derivatives	Carboximidic acids and derivatives	Carboximidic acids	NULL	6178050	6054662	6389939	6804710	5526741	7147377	5430506	5878067	5714392	6633504	6798559	6032142	4770803	1667560	920570	15216891	3842495	4064651	90999.4	4064552	3871791	3762520	8659988	11296188	380283	10248115	4321807	3877848	2246384	1289173	5543693	5181462	5346400	3678534	207327
10.255_715.4395	O-[{(2r)-3-[(9z,12z)-9,12-heptadecadienoyloxy]-2-[(9z)-9-tetradecenoyloxy]propoxy}(hydroxy)phosphoryl]-l-serine	C37 H66 N O10 P	715.439	10.255	#N/A	S113376238	#N/A	#N/A	#N/A	level4	#N/A	#N/A	#N/A	#N/A	388202	351253	366019	333857	373913	359109	343298	344101	319120	462933	366244	321600	51413.7	77654.2	87499.3	55593.1	22249.7	30043.7	16530.3	26891.6	20654.2	17006.9	34662.6	71151.2	26041.6	125006	49184.4	98388.2	48031.3	53512.2	21053.3	19120.1	28747.8	33478.9	20888.3
10.256_552.5108	10-(heptadecanoyloxy)octadecanoic acid	C35 H68 O4	552.511	10.256	#N/A	S113368705	#N/A	#N/A	#N/A	level4	#N/A	#N/A	#N/A	#N/A	167068	143653	173459	166746	107990	125840	139154	176163	117765	131189	154254	179384	9810.46	318375	822374	394664	147426	22736.3	572098	33800	369520	27507.8	180626	282488	113505	22363.3	29115.8	578844	24725	16454	31379.8	102302	9180.9	26071.7	959855
10.258_497.3493	2-aminoethyl (2r)-2-hydroxy-3-[(2-methoxyoctadecyl)oxy]propyl hydrogen phosphate	C24 H52 N O7 P	497.349	10.258	#N/A	S113376057	#N/A	#N/A	#N/A	level4	#N/A	#N/A	#N/A	#N/A	6310708	6310708	6310708	6310708	6310708	6310708	6310708	6310708	6310708	6310708	6310708	6310708	31921788	6524389	4906061	10970256	10457916	10497064	4811619	10909975	7531876	4530969	24375076	833220	2466704	795388	265719	18127023	412232	11349613	3824607	2420637	9143951	23453945	10069033
10.259_424.3703	Lupenone	C30 H48 O	424.37	10.259	C16990	S83203	#N/A	#N/A	#N/A	level4	#N/A	#N/A	#N/A	NULL	428350	379356	448647	423417	419160	481471	406687	434396	441741	402527	437735	413055	590261	964260	924534	5073338	266434	341012	287736	324567	223011	213846	1049483	882321	372050	1514304	630940	703350	3014719	560701	256342	391256	351974	417832	335683
10.262_786.5379	(2r)-3-({[(2s)-2,3-dihydroxypropoxy](hydroxy)phosphoryl}oxy)-2-(heptadecanoyloxy)propyl (8z,11z,14z)-8,11,14-icosatrienoate	C43 H79 O10 P	786.538	10.262	#N/A	S113377300	#N/A	#N/A	#N/A	level4	#N/A	#N/A	#N/A	#N/A	24597.2	32051.4	29483.7	28007.8	25735.4	27924	27899.2	27942.9	27892.4	27570	27253.3	28701.7	1914.46	5387.55	10785	46202.9	4028.12	4368.72	5348.99	5553.78	4075.63	3072.58	11150.7	19022.7	2554.19	42486.6	3984.19	2650.43	2717.25	5178.68	2196.96	4251.97	1881.34	2307.89	14593.5
10.265_376.2982	(3alpha)-3-hydroxycholan-24-oic acid	C24 H40 O3	376.298	10.265	#N/A	S9914991	#N/A	#N/A	#N/A	level4	#N/A	#N/A	#N/A	#N/A	107475	129077	146600	121584	127751	115384	113986	120744	130663	124268	114627	133169	6870.74	12728.4	19335.8	1087638	32502.7	44801.4	78965.8	15410.5	56266.1	15593.3	686354	237178	15334.9	10144.2	15743.3	32578.4	25503.6	8968.25	7534.13	9546.8	5644.89	52455.9	68433.6
10.268_383.3402	N-stearoyl-l-valine	C23 H45 N O3	383.34	10.268	#N/A	S35142255	#N/A	#N/A	#N/A	level4	#N/A	#N/A	#N/A	#N/A	140653	121912	140909	127454	124647	132556	132919	130046	132923	119246	148155	126693	26459.1	1686498	1235501	185547	16377.5	261900	21412	65102.7	179015	69894.1	42889.8	416186	460397	42124.9	83016.4	171066	17219.1	53281.3	41624.9	22937.2	27833.3	47910.6	106231
10.274_480.2739	Glucosyl steviol	C26 H40 O8	480.274	10.274	#N/A	S134638	#N/A	#N/A	#N/A	level4	#N/A	#N/A	#N/A	#N/A	2457424	2777332	2682113	2528162	2542468	2713511	2596105	2572086	2741521	3028133	2374992	2391309	1976748	1163766	2472896	3599491	303534	388860	155156	415068	194503	184999	4106095	2196198	59033.4	140108	64633.9	2382357	68019.2	2987448	161226	115745	303962	906046	369142
10.279_590.3599	(2r)-2-[(9-oxononanoyl)oxy]-3-(phosphonooxy)propyl (9z)-9-octadecenoate	C30 H55 O9 P	590.36	10.279	#N/A	S113381010	#N/A	#N/A	#N/A	level4	#N/A	#N/A	#N/A	#N/A	95448	95448	95448	95448	95448	95448	95448	95448	95448	95448	95448	95448	56678.5	870341	1609006	115872	87193.3	69110.3	29765.5	67453.4	25253.5	4453.81	133869	221733	32659.1	247924	14843.9	27689.4	306044	14327.8	42830.8	53904.9	91631.9	15901.3	8905.47
10.291_799.5906	(2r)-3-{[8-(pentacyclo[6.4.0.0~2,7~.0~3,6~.0~9,12~]dodec-4-yl)octyl]oxy}-2-{[8-(tetracyclo[6.4.0.0~2,7~.0~3,6~]dodec-10-yl)octyl]oxy}propyl 2-(trimethylammonio)ethyl phosphate	C48 H82 N O6 P	799.591	10.291	#N/A	S24842033	#N/A	#N/A	#N/A	level4	#N/A	#N/A	#N/A	#N/A	128124	59204.2	108105	144954	114577	127144	128024	80893.4	107102	103030	122282	109498	45057.9	86162.2	79119	40483.3	27451.6	31723.6	22768.3	30668.9	23979	20123.7	44871.7	73571.1	40855.2	89225.4	63039.2	44571.8	65868.8	47044.6	28277.5	28527.6	36568.2	36046.1	22712.1
10.296_450.2746	(2r)-2-hydroxy-3-(phosphonooxy)propyl (9z)-9-nonadecenoate	C22 H43 O7 P	450.275	10.296	#N/A	S113379497	#N/A	#N/A	#N/A	level4	#N/A	#N/A	#N/A	#N/A	559441	555450	461337	465803	472168	558116	513616	537688	512396	626278	422048	482377	265048	1041786	560662	604604	25665.9	60059	18672.6	57795.5	18824.2	14667.8	602254	561209	26817.1	257753	43709.8	612607	48134.8	563891	69606	22034.5	37885.4	104452	41750.7
10.296_458.2607	(5z,8z,11z,14z)-n-(4-sulfamoylphenyl)-5,8,11,14-icosatetraenamide	C26 H38 N2 O3 S	458.261	10.296	#N/A	S4446551	#N/A	#N/A	31.7	level4	#N/A	#N/A	#N/A	#N/A	1238240	1241019	1231315	1225493	1195504	1233520	1237292	1211850	1223591	1396135	1082296	1238832	570688	627842	1325929	1416232	101222	151106	51100	127533	44672.4	50747.4	1370493	1032811	46279.2	88671.6	24543.5	1224849	32752.2	1083127	89612.9	46374.9	108634	262562	96456.5
10.297_338.2108	Idebenone	C19 H30 O5	338.211	10.297	#N/A	S3558	#N/A	#N/A	#N/A	level4	#N/A	#N/A	#N/A	#N/A	471729	494578	524318	735449	567273	503080	536906	560343	504046	653063	570267	459936	296980	4398087	3492745	667852	965268	541418	460891	482126	471572	412012	148204	6041612	114381	2936165	130059	119645	223802	96428.8	130388	56487.5	154800	600712	123241
10.302_714.6148	(2s)-1-(henicosanoyloxy)-3-hydroxy-2-propanyl (7z,10z,13z,16z)-7,10,13,16-docosatetraenoate	C46 H82 O5	714.615	10.302	#N/A	S7822894	#N/A	#N/A	#N/A	level4	#N/A	#N/A	#N/A	#N/A	16048	14380.4	14729.7	14155.4	15477.8	14325.4	15223.9	14487.3	14947.7	14667.2	14897.4	15256.1	872.48	1043.65	1094.52	5092.89	1513.56	1046.92	1583.89	975.402	1516.68	992.325	2720.88	268667	1488.96	1113.77	1604.05	1865.54	1312.31	1127.36	886.099	1910.62	898.397	1458.66	3155.52
10.32_444.3604	3beta-Hydroxy-4beta-methyl-5alpha-cholest-7-ene-4alpha-carboxylate	C29 H48 O3	444.36	10.32	C04840	S389424	#N/A	#N/A	#N/A	level4	#N/A	#N/A	#N/A	NULL	138853	136199	134736	115429	153104	134771	134765	135494	137553	126062	134122	142798	210380	148117	127591	946943	64186.1	64108.2	57378.7	56567.2	58903.1	62392.5	276275	147750	103631	8373387	199655	131135	728101	149808	140991	136118	153556	74396.7	83210.9
10.32_818.5748	6-o-palmitoyl-alpha-d-glucopyranosyl 6-o-palmitoyl-alpha-d-glucopyranoside	C44 H82 O13	818.575	10.32	#N/A	S164199	#N/A	#N/A	#N/A	level4	#N/A	#N/A	#N/A	#N/A	5775317	5776867	5664507	5991089	5521713	5788083	5807389	5728694	5586663	6029248	5666670	5709562	5452598	2650132	3616401	5140231	1220922	965344	669196	1071912	700061	613473	7090690	2978582	621015	1148375	363313	10644052	171314	11413693	1327278	768163	1132711	1792438	1468963
10.322_835.602	N-[(2s,3r)-1-{[4-o-(beta-d-galactopyranosyl)-beta-d-glucopyranosyl]oxy}-3-hydroxy-2-tetradecanyl]octadecanamide	C44 H85 N O13	835.602	10.322	#N/A	S113381919	#N/A	#N/A	#N/A	level4	#N/A	#N/A	#N/A	#N/A	2326391	2109701	2263174	2264849	2202215	2393959	2290806	2097863	2272387	2154016	2402028	2224520	2019062	1000146	1363305	2069665	470864	376992	269080	392838	264188	201026	3160909	1329800	218477	418477	53621	4335540	62259	3702207	440190	270999	410132	626172	540129
10.331_844.5886	6-o-palmitoyl-alpha-d-glucopyranosyl 6-o-[(9z)-9-octadecenoyl]-alpha-d-glucopyranoside	C46 H84 O13	844.589	10.331	#N/A	S113385933	#N/A	#N/A	#N/A	level4	#N/A	#N/A	#N/A	#N/A	11220575	11631872	11640420	10658577	9909556	12195887	11872873	10359758	12021225	12083999	9936888	11061648	15550434	17254135	20257071	15621493	2885292	3482581	1451048	3632186	1911555	1399669	27257331	10976916	1100504	1779653	1160271	27510956	660381	11360488	2247664	1319899	2914615	6441476	2981825
10.339_443.3611	3-hydroxyoctadecanoylcarnitine	C25 H49 N O5	443.361	10.339	#N/A	S28639191	#N/A	#N/A	#N/A	level4	#N/A	#N/A	#N/A	#N/A	291164	313514	301974	308671	298390	279284	342915	277898	295317	296262	317506	301020	35712.5	1021620	43591.4	44711.8	1985129	32774.2	56263.9	21881.3	60780.9	37664.5	296546	1092957	119692	10356973	1148051	169048	193844	153653	48028.7	48445.8	13996.3	63564.8	61919.4
10.341_696.471	3-(phosphonooxy)propane-1,2-diyl (9z,12z,9'z,12'z)bis-octadeca-9,12-dienoate	C39 H69 O8 P	696.471	10.341	#N/A	S4942319	#N/A	#N/A	#N/A	level4	#N/A	#N/A	#N/A	#N/A	239319	150538	272134	222334	163505	176895	220640	152919	255711	201073	188912	203989	24841	37616.7	30869.3	16550.2	12920.5	17573.6	23460.3	14396.4	12632.5	12243.5	24325	26077.1	24838.8	57008.5	35196.3	35726.7	44655.1	24879.5	15778.6	15312.2	18322.8	16332.7	12188
10.369_417.3609	(5z,8z,11z,14z)-n-[(2r)-1-hydroxy-2-propanyl]-16,16-dimethyl-5,8,11,14-docosatetraenamide	C27 H47 N O2	417.361	10.369	#N/A	S4881985	#N/A	#N/A	#N/A	level4	#N/A	#N/A	#N/A	#N/A	361483	340314	186676	260189	298439	429122	277448	373685	241136	252067	387715	271662	260141	404224	397021	501027	460662	520042	213086	222654	485003	92470.4	946078	1305009	144513	945218	266585	1532255	251560	321078	138805	137321	167010	604163	1092383
10.374_652.4465	(2r)-1-[(1z)-1-hexadecen-1-yloxy]-3-(phosphonooxy)-2-propanyl (6z,9z,12z,15z)-6,9,12,15-octadecatetraenoate	C37 H65 O7 P	652.447	10.374	#N/A	S113379417	#N/A	#N/A	#N/A	level4	#N/A	#N/A	#N/A	#N/A	223500	223500	223500	223500	223500	223500	223500	223500	223500	223500	223500	223500	37683.3	20343.9	20451.6	9240.87	9942.77	12806.6	17303.1	23294.7	19165.3	11181.2	15993.4	14568.3	19683.1	18892.6	34520.3	18173.6	39640.8	42245.3	15286	13723.4	15558.5	12898.9	10583.2
10.374_726.5562	Ubiquinone-8	C49 H74 O4	726.556	10.374	C17569	S4446659	#N/A	#N/A	#N/A	level4	PR Prenol Lipids	PR02 Quinones and hydroquinones	PR0201 Ubiquinones	map00130 Ubiquinone and other terpenoid-quinone biosynthesis;	14850.5	14850.5	14850.5	14850.5	14850.5	14850.5	14850.5	14850.5	14850.5	14850.5	14850.5	14850.5	1065.52	424004	486177	2028.09	925.165	2921.45	1055.15	4312.95	1086.98	620.974	1592.71	2346.61	1469.56	1953.79	1243.53	963.381	1101.96	832.159	787.594	792.285	828.305	1054.39	1164.49
10.396_308.2716	11(z),14(z)-eicosadienoic acid	C20 H36 O2	308.272	10.396	C16525	MReference-6815	HMDB0005060	#N/A	86	level2	Lipids and lipid-like molecules	Fatty Acyls	Fatty acids and conjugates	map01040 Biosynthesis of unsaturated fatty acids;	9779761	9779761	9779761	9779761	9779761	9779761	9779761	9779761	9779761	9779761	9779761	9779761	1642530	4095710	5342091	24255459	4971300	2695703	13508072	3046915	11500145	1334673	22000600	8920810	5555935	2731972	329928	15286406	1578643	1446654	4788558	17489474	2933995	2701590	36760386
10.397_637.4351	O-{hydroxy[(2r)-2-hydroxy-3-{[(18z)-2-methoxy-18-pentacosen-1-yl]oxy}propoxy]phosphoryl}-l-serine	C32 H64 N O9 P	637.435	10.397	#N/A	S113376792	#N/A	#N/A	#N/A	level4	#N/A	#N/A	#N/A	#N/A	203909	108716	192904	188188	182907	177040	176705	181966	134509	179879	146397	223184	16014.8	3821.31	6571.31	3237.53	2975.02	3539.5	10413.5	3194.93	3743.26	3729.91	5438.49	2652.18	6204.34	11648.6	12652.2	11944.2	11163.5	29531.3	6147.36	5516.98	6376.58	3836.79	3973.77
10.401_626.3971	(2r)-1-(phosphonooxy)-3-(tridecanoyloxy)-2-propanyl (6z,9z,12z,15z)-6,9,12,15-octadecatetraenoate	C34 H59 O8 P	626.397	10.401	#N/A	S113378870	#N/A	#N/A	#N/A	level4	#N/A	#N/A	#N/A	#N/A	240557	327660	283197	294124	268941	325768	284637	272210	252381	293252	317444	277461	52206.6	14778.4	28070.4	10520.2	12719.1	13912.2	50877.1	13374	53524.3	12708.3	13715.5	11276.8	29869.3	29078.5	41978.2	48041.2	49684.4	101701	58745.2	34688.4	57190	14339.7	16138.1
10.408_426.3713	Hexacosanedioic acid	C26 H50 O4	426.371	10.408	#N/A	S7822620	#N/A	#N/A	#N/A	level4	#N/A	#N/A	#N/A	#N/A	709980	519957	693605	683575	612890	635525	616641	647518	636293	698209	584244	643666	49193.6	380240	564638	9074118	264332	57084.4	103216	62389.9	90262.4	77394.7	2226112	1122376	236050	2823824	106465	1715462	976115	521917	51991.4	55032.5	101988	259080	168538
10.416_206.0944	Ethyl trans-p-methoxycinnamate	C12 H14 O3	206.094	10.416	C10476	S4445096	HMDB0030762	#N/A	#N/A	level4	Phenylpropanoids and polyketides	Cinnamic acids and derivatives	Cinnamic acid esters	NULL	220373	214109	198107	240126	207532	208904	219981	217270	206399	233421	208587	210756	34382.7	71128	138678	131889	23703.7	26355.2	19962.8	27763.1	20571	21098	288122	221038	40112.8	18570613	69327.4	4919541	1075002	332698	37193.4	32001.7	41212.8	97409.2	22156.6
10.419_384.3393	Cholecalciferol	C27 H44 O	384.339	10.419	C05443	MReference-1276	HMDB0000876	70.5	85.3	level2	Lipids and lipid-like molecules	Steroids and steroid derivatives	Vitamin D and derivatives	map00100 Steroid biosynthesis; map01100 Metabolic pathways; map04977 Vitamin digestion and absorption; map05323 Rheumatoid arthritis;	4158016	4156043	4542566	4570638	3853466	4514233	3809220	4156854	3939756	4810708	4199624	4193338	313154	2683395	3436022	9727651	712758	434727	331526	338433	500143	149431	3051702	3398235	1277774	23370100	554012	11304463	106000000	6977085	282422	359864	369319	1040127	848766
10.426_690.5279	2-aminoethyl (2s,3r,4e)-3-hydroxy-2-[(2-hydroxyicosanoyl)amino]-4-pentadecen-1-yl hydrogen phosphate	C37 H75 N2 O7 P	690.528	10.426	#N/A	S113381623	#N/A	#N/A	#N/A	level4	#N/A	#N/A	#N/A	#N/A	1847242	1675719	1604878	1730269	1691115	1605726	1787574	1570728	1615742	1810514	1647779	1777063	500447	896550	1107842	564879	143351	71840.2	48480.1	68759.4	39563.8	25759.1	806415	412868	61970.1	345688	167284	1162995	79511.1	2979410	151433	74893.3	103006	69686.7	158629
10.429_600.3653	A-yl decanoate	C35 H52 O8	600.365	10.429	C09157	S4444745	#N/A	#N/A	#N/A	level4	Terpenoids	Diterpenoids (C20)	Tiglianes	NULL	166930	164365	174429	167835	167590	167500	169099	168320	169920	167263	165917	169508	6296.29	3985.36	3908.68	2156.16	2927.05	3863.36	3604.64	3530.63	2602.12	2561.23	2792.79	2244.88	5055.52	6427.72	8069.53	3780.82	24228	9108.25	3897.25	3690.78	4303.43	3102.4	2489.23
10.431_580.0331	Udp-glucuronic acid	C15 H22 N2 O18 P2	580.033	10.431	C00167	S16522	HMDB0000935	#N/A	#N/A	level4	Organoheterocyclic compounds	Lactones	Gamma butyrolactones	map00040 Pentose and glucuronate interconversions; map00053 Ascorbate and aldarate metabolism; map00520 Amino sugar and nucleotide sugar metabolism; map01100 Metabolic pathways;	124556	117014	122405	118908	134010	129158	117261	115808	115620	145525	115733	122195	7381.92	5457.18	5739.6	3590.73	5047.78	5636.27	5455.29	5517.13	10593.9	4785.79	4526.45	3965.05	9608.55	9510.86	15602.7	7228.03	20725.5	12638.6	7330.7	7244.54	8429.38	5992.11	4922.46
10.436_462.3706	Certonardosterol j	C29 H50 O4	462.371	10.436	#N/A	S10258017	#N/A	#N/A	#N/A	level4	#N/A	#N/A	#N/A	#N/A	101807	78369.6	84690.2	86950.2	65432.6	88747.7	85284.7	88396.9	84923	82685.5	84148	80990.4	24250.2	24666.1	35419.4	2297772	22191.8	69676.1	110614	103452	57494.5	74801.6	17942.7	41667.7	240125	131831	75546.7	197155	343471	67852.5	91271.1	22092.5	14081.7	135371	57247.7
10.445_571.3487	N-[(3alpha,5beta,7alpha,12alpha)-3,7,12-trihydroxy-24-oxocholan-24-yl]-l-tyrosine	C33 H49 N O7	571.349	10.445	#N/A	S113385618	#N/A	#N/A	#N/A	level4	#N/A	#N/A	#N/A	#N/A	165308	160443	151075	168029	169176	162556	156085	188861	152662	189696	150791	149662	6474.76	6574.59	9937.55	3719.93	5381.94	6708.79	4495.86	6193.11	4498.55	4624.33	4855.56	5080.37	9031.89	11286.3	14797.2	7124.85	21579.7	8304.93	6866.75	6810.97	7955.39	5564.05	4650.56
10.447_597.4013	O-(hydroxy{(2r)-2-hydroxy-3-[(2-methoxydocosyl)oxy]propoxy}phosphoryl)-l-serine	C29 H60 N O9 P	597.401	10.447	#N/A	S113376787	#N/A	#N/A	#N/A	level4	#N/A	#N/A	#N/A	#N/A	241326	274344	242343	240016	220417	243950	244110	239579	236593	217072	282059	243091	19463.3	19214.1	23451.5	7313.1	9663	6109.53	7990.88	11760	4698.25	4304.12	7445.06	3081.43	20178.7	14925	12173.8	8308.24	15742	21317.4	12081.2	11915.1	6183.29	8677.22	3803.3
10.448_642.4127	(3beta,5beta)-5,14-dihydroxy-3-[(14-hydroxytetradecanoyl)oxy]-19-oxobufa-20,22-dienolide	C38 H58 O8	642.413	10.448	#N/A	S113385183	#N/A	#N/A	#N/A	level4	#N/A	#N/A	#N/A	#N/A	12026.3	10135	12481.4	11819	11182.3	11066.5	12285.1	13304.3	10290.8	11144.2	12054.3	11439.6	746.111	631.547	531.873	2618.7	767.255	831.507	779.728	702.933	692.148	614.635	1813.36	1917.49	1221.68	1340.59	1427.25	741.185	1143.88	4671.71	767.269	767.439	792.112	804.979	1076.3
10.457_424.3554	3-[(7z)-7-tetradecenoyloxy]dodecanoic acid	C26 H48 O4	424.355	10.457	#N/A	S113368737	#N/A	#N/A	#N/A	level4	#N/A	#N/A	#N/A	#N/A	510994	513308	591743	598200	807266	534010	715766	565045	570956	606822	597474	569492	557430	1465491	3051383	720955	925935	634868	509702	622557	665455	361975	1030162	1089717	498881	8217406	878811	2321100	1056560	831838	663536	595508	662359	919543	1267950
10.457_646.5011	(27s,29r)-27,29-dihydroxy-3-oxotriacontyl alpha-d-glucopyranoside	C36 H70 O9	646.501	10.457	#N/A	S113371216	#N/A	#N/A	#N/A	level4	#N/A	#N/A	#N/A	#N/A	426980	431006	382128	341208	349684	394962	367304	371118	407566	432122	344251	383626	66082.7	137781	135847	67398.2	25601.2	26459.3	22909.4	25962.6	23115.2	25289.2	68389.4	39909.2	50818.4	63075.1	124335	138156	99233.7	651261	69554.9	36560.1	39649.2	28886.2	39231.8
10.467_296.2716	Methyl (9e)-9-octadecenoate	C19 H36 O2	296.272	10.467	#N/A	S4444205	#N/A	#N/A	#N/A	level4	#N/A	#N/A	#N/A	#N/A	2463267	2463267	2463267	2463267	2463267	2463267	2463267	2463267	2463267	2463267	2463267	2463267	477520	1656272	2533226	7075082	2410891	639764	3775421	785637	2533888	632142	5820411	3897685	1484309	671810	156582	4236635	515913	471768	1141002	3888422	876883	879931	8482034
10.476_882.5281	(2r)-1-[(hydroxy{[(1s,2r,3r,4s,5s,6r)-2,3,4,5,6-pentahydroxycyclohexyl]oxy}phosphoryl)oxy]-3-[(6z,9z,12z,15z)-6,9,12,15-octadecatetraenoyloxy]-2-propanyl (11z,14z)-11,14-icosadienoate	C47 H79 O13 P	882.528	10.476	#N/A	S113378257	#N/A	#N/A	#N/A	level4	#N/A	#N/A	#N/A	#N/A	197019	90642.4	162329	175666	124750	193585	176810	129703	180031	164284	142670	126815	14627.1	20693.8	52793.7	16105.8	15934.7	23174.8	15113.1	19387.6	12830.8	11909.5	14667.5	12813.8	27058.5	37451.4	37564.1	19489.9	75351.5	20032.4	14710	15368.3	16429.2	15007.4	10955
[truncated: 3,399 more rows]
[truncated: 13 more columns]

## Sheet: Supplementary Table 5
Supplementary Table 5 - Differentially abundant metabolites between AD group and HV group
[truncated: 774 more rows]

## Sheet: Supplementary Table 6
Supplementary Table 6 - Spearman correlation analysis of the differentially abundant bacteria and differentially abundant metabolites between AD group and HV group
[truncated: 163 more rows]
[truncated: 528 more columns]
